# Supplementary material for: EPAS1 induction drives myocardial degeneration in desmoplakin-cardiomyopathy
Source: iScience. 2025 Jan 25;28(3):111895. doi: 10.1016/j.isci.2025.111895 (PMC11872638; doi:10.1016/j.isci.2025.111895)
Supplement: Table S2. Excel file containing all differentially expressed genes within cluster 4, related to Figure 1 [file mmc2.xlsx]

## Sheet: Sheet1
baseMean	log2FoldChange	lfcSE	stat	pvalue	padj	fc	fc_inv	gene_name	is_TF
379.262	1.32448	0.281142	4.71108	2.46407e-06	1.50931e-05	2.50443	0.399292	NPPA	FALSE
128.156	1.26777	0.162434	7.80483	5.95828e-15	1.43714e-13	2.40789	0.415301	NDUFA12	FALSE
39.8227	1.21239	0.134684	9.00172	2.22216e-19	1.03962e-17	2.3172	0.431555	NDUFAB1	FALSE
13.0666	1.18802	0.0837537	14.1847	1.13876e-45	1.54502e-42	2.27841	0.438903	THOC7	FALSE
388.084	1.15594	0.153445	7.53322	4.95049e-14	1.05773e-12	2.22829	0.448774	ATP5J	FALSE
34.6818	1.12298	0.0871752	12.8818	5.69553e-38	2.37767e-35	2.17796	0.459145	HSPE1	FALSE
50.4068	1.10296	0.131629	8.37928	5.32523e-17	1.71346e-15	2.14795	0.46556	NDUFB6	FALSE
50.5743	1.09679	0.107035	10.247	1.22023e-24	1.06809e-22	2.13879	0.467554	RPS27L	FALSE
15.9723	1.08378	0.106521	10.1744	2.58099e-24	2.05986e-22	2.11958	0.471791	EIF1AY	FALSE
69.9843	1.06634	0.087684	12.1612	5.00416e-34	1.69735e-31	2.09411	0.477529	FABP5	FALSE
9.24319	1.05584	0.102022	10.3491	4.22536e-25	4.09333e-23	2.07892	0.481018	C8orf59	FALSE
6.20864	1.05234	0.0945639	11.1284	9.12696e-29	1.37763e-26	2.0739	0.482184	ACOT13	FALSE
125.197	1.04487	0.161173	6.48287	8.99916e-11	1.26853e-09	2.06318	0.48469	USMG5	FALSE
23.3144	1.04081	0.083497	12.4652	1.15559e-35	4.47958e-33	2.05738	0.486055	POMP	FALSE
29.0599	1.02242	0.127959	7.99021	1.3471e-15	3.58825e-14	2.03133	0.492289	MRPL33	FALSE
246.256	1.01989	0.17882	5.70345	1.17406e-08	1.14597e-07	2.02777	0.493153	NDUFA4	FALSE
38.7717	0.997557	0.0856659	11.6447	2.44072e-31	5.29832e-29	1.99662	0.500848	GTF2A2	FALSE
11.651	0.995891	0.089745	11.0969	1.2988e-28	1.90502e-26	1.99431	0.501426	PIGP	FALSE
33.2997	0.989652	0.117251	8.44048	3.16046e-17	1.05226e-15	1.98571	0.503599	ATP5H	FALSE
11.5279	0.986585	0.0972749	10.1422	3.58794e-24	2.78167e-22	1.98149	0.504671	CRNDE	FALSE
44.8815	0.98323	0.129691	7.58133	3.42028e-14	7.53934e-13	1.97689	0.505846	ATP5F1	FALSE
5.41831	0.978214	0.106815	9.15805	5.28439e-20	2.6554e-18	1.97002	0.507608	PTS	FALSE
20.3937	0.96573	0.142683	6.76834	1.30268e-11	2.04917e-10	1.95305	0.512019	MLLT11	FALSE
8.66499	0.964433	0.0932052	10.3474	4.29924e-25	4.09333e-23	1.9513	0.51248	NDUFS4	FALSE
44.9613	0.964318	0.0656133	14.697	6.73873e-49	3.65711e-45	1.95114	0.512521	DYNLL1	FALSE
51.1268	0.963746	0.0854116	11.2836	1.58228e-29	2.86235e-27	1.95037	0.512724	RPL26	FALSE
15.3292	0.959757	0.0815628	11.7671	5.76766e-32	1.36092e-29	1.94498	0.514144	SNRPG	FALSE
13.0226	0.956224	0.0710052	13.4669	2.44773e-41	1.89769e-38	1.94022	0.515404	TBCA	FALSE
49.9301	0.95347	0.08568	11.1283	9.13849e-29	1.37763e-26	1.93653	0.516389	RPL38	FALSE
10.0373	0.950404	0.0870734	10.915	9.77488e-28	1.26305e-25	1.93241	0.517487	COMMD6	FALSE
31.3841	0.946257	0.0802865	11.786	4.60946e-32	1.13707e-29	1.92687	0.518977	TMA7	FALSE
13.5721	0.944112	0.107401	8.79051	1.48889e-18	6.31265e-17	1.924	0.519749	NDUFAF4	FALSE
5.55976	0.942878	0.101169	9.3198	1.16558e-20	6.38948e-19	1.92236	0.520194	ZNFX1-AS1	FALSE
14.3953	0.930374	0.0981512	9.47899	2.56758e-21	1.54825e-19	1.90577	0.524722	BOLA3	FALSE
3.27159	0.927949	0.132189	7.01985	2.22106e-12	3.87579e-11	1.90257	0.525605	PLGRKT	FALSE
406.822	0.926987	0.170047	5.45135	4.9988e-08	4.27894e-07	1.9013	0.525956	COX7B	FALSE
55.4333	0.921999	0.11052	8.3424	7.28008e-17	2.28376e-15	1.89474	0.527777	UBE2B	FALSE
29.0814	0.921032	0.0932342	9.8787	5.14986e-23	3.58312e-21	1.89347	0.528131	LSM3	FALSE
50.9858	0.917841	0.154285	5.94898	2.69811e-09	2.93676e-08	1.88929	0.529301	FHL2	FALSE
2.41231	0.916677	0.161306	5.68285	1.32468e-08	1.28836e-07	1.88776	0.529728	PITPNA-AS1	FALSE
23.6703	0.90917	0.120855	7.52279	5.36184e-14	1.13667e-12	1.87796	0.532491	NDUFB3	FALSE
39.4156	0.908981	0.0955477	9.51337	1.84578e-21	1.15138e-19	1.87772	0.532561	FN1	FALSE
4.62552	0.907218	0.106172	8.54476	1.28809e-17	4.92286e-16	1.87543	0.533212	C7orf53	FALSE
15.9415	0.905672	0.0754054	12.0107	3.12214e-33	9.41325e-31	1.87342	0.533784	SNHG6	FALSE
18.3329	0.892167	0.115024	7.75637	8.73969e-15	2.07119e-13	1.85596	0.538804	ATPIF1	FALSE
12.4687	0.889107	0.0873401	10.1798	2.44009e-24	1.97647e-22	1.85203	0.539948	DCTN6	FALSE
7.88763	0.887966	0.0987407	8.99291	2.40769e-19	1.10733e-17	1.85057	0.540375	CMC4	FALSE
67.0781	0.883347	0.0651523	13.5582	7.08642e-42	6.40966e-39	1.84465	0.542108	SPARCL1	FALSE
13.7094	0.87766	0.078478	11.1835	4.91057e-29	8.32802e-27	1.83739	0.54425	SSBP1	FALSE
200.794	0.875175	0.163949	5.33809	9.39311e-08	7.7116e-07	1.83423	0.545188	MPC1	FALSE
6.61543	0.874783	0.103307	8.46782	2.50021e-17	8.98585e-16	1.83373	0.545336	CYSTM1	FALSE
10.5674	0.874704	0.0772482	11.3233	1.00623e-29	1.88304e-27	1.83363	0.545366	EFHA1	FALSE
4.0212	0.874209	0.123207	7.09544	1.28939e-12	2.32475e-11	1.833	0.545553	COA6	FALSE
6.79722	0.858909	0.0976979	8.79148	1.47599e-18	6.30726e-17	1.81367	0.551369	DPY30	FALSE
2.90704	0.858675	0.144701	5.93413	2.95404e-09	3.1872e-08	1.81337	0.551459	HSPB11	FALSE
16.0767	0.848456	0.0933143	9.09245	9.6829e-20	4.73415e-18	1.80057	0.555379	MPC2	FALSE
4.41494	0.842004	0.11335	7.42834	1.09967e-13	2.25204e-12	1.79254	0.557868	CDC14B	FALSE
2.69839	0.841343	0.1558	5.40014	6.65906e-08	5.59423e-07	1.79172	0.558124	KANSL1-AS1	FALSE
7.87877	0.840099	0.0818327	10.2661	1.00214e-24	8.91573e-23	1.79017	0.558605	ENY2	FALSE
45.1887	0.839041	0.0914509	9.17477	4.52532e-20	2.29523e-18	1.78886	0.559015	PRDX3	FALSE
23.149	0.835548	0.0747352	11.1801	5.10202e-29	8.3905e-27	1.78453	0.56037	POLR2K	FALSE
21.0642	0.832756	0.106207	7.8409	4.47313e-15	1.10641e-13	1.78108	0.561456	HSBP1	FALSE
4.02203	0.829871	0.112522	7.37517	1.6414e-13	3.31148e-12	1.77753	0.562579	KRT10	FALSE
10.6367	0.829625	0.086048	9.64142	5.34422e-22	3.49435e-20	1.77722	0.562675	LYRM5	FALSE
17.1772	0.828459	0.0914431	9.05983	1.30659e-19	6.22007e-18	1.77579	0.563131	HMGN3	TRUE
36.0048	0.823543	0.150104	5.48649	4.10009e-08	3.57736e-07	1.76975	0.565052	EIF1B	FALSE
4.9275	0.823372	0.13104	6.28336	3.31339e-10	4.26108e-09	1.76954	0.56512	STC1	FALSE
19.5522	0.821604	0.145129	5.66121	1.50309e-08	1.44632e-07	1.76737	0.565812	ABRA	FALSE
27.2877	0.818973	0.100136	8.17864	2.87076e-16	8.28703e-15	1.76415	0.566845	RHEB	FALSE
265.715	0.814788	0.197383	4.12794	3.6602e-05	0.000173788	1.75904	0.568492	SLC25A4	FALSE
56.8024	0.813329	0.113632	7.15758	8.21139e-13	1.53138e-11	1.75726	0.569067	RAP1A	FALSE
8.03731	0.812861	0.0822264	9.88564	4.80497e-23	3.38657e-21	1.75669	0.569252	CCDC90B	FALSE
165.188	0.812555	0.0695003	11.6914	1.41066e-31	3.18984e-29	1.75632	0.569372	RPL34	FALSE
12.4347	0.810785	0.0796417	10.1804	2.42554e-24	1.97647e-22	1.75417	0.570072	TAF9	FALSE
14.7726	0.809104	0.0956795	8.4564	2.75764e-17	9.65529e-16	1.75212	0.570736	UQCRH	FALSE
7.284	0.808868	0.0932941	8.67008	4.31815e-18	1.74885e-16	1.75184	0.57083	KIAA1143	FALSE
116.297	0.808235	0.0957065	8.44493	3.04225e-17	1.03189e-15	1.75107	0.57108	RPS24	FALSE
6.42195	0.807244	0.0962793	8.38439	5.09879e-17	1.66694e-15	1.74987	0.571473	TTC37	FALSE
16.2075	0.797744	0.0662329	12.0445	2.07265e-33	6.61662e-31	1.73838	0.575248	HLA-DPA1	FALSE
13.2189	0.797008	0.0909286	8.7652	1.8644e-18	7.78316e-17	1.73749	0.575542	SF3B14	FALSE
4.02302	0.795502	0.117495	6.7705	1.28337e-11	2.03058e-10	1.73568	0.576143	SLC16A12	FALSE
12.9738	0.7952	0.0939214	8.46666	2.5254e-17	9.01667e-16	1.73532	0.576263	MRPL34	FALSE
28.7972	0.794792	0.101115	7.86026	3.83324e-15	9.67582e-14	1.73483	0.576426	SLIRP	FALSE
5.40035	0.792924	0.121256	6.53925	6.18276e-11	8.99566e-10	1.73258	0.577173	CLDN11	FALSE
5.87712	0.788206	0.108159	7.28747	3.15822e-13	6.12131e-12	1.72693	0.579064	DCUN1D2	FALSE
350.983	0.787217	0.12215	6.44466	1.15858e-10	1.5999e-09	1.72574	0.579461	IGFBP7	FALSE
38.0998	0.786952	0.106617	7.38109	1.56998e-13	3.19112e-12	1.72543	0.579567	SEC61G	FALSE
7.22549	0.784689	0.0938199	8.36378	6.07399e-17	1.92769e-15	1.72272	0.580477	LACTB2	FALSE
3.13836	0.781876	0.130845	5.97559	2.29255e-09	2.53395e-08	1.71937	0.58161	LOC100302640	FALSE
12.5337	0.778857	0.083585	9.31814	1.18402e-20	6.4257e-19	1.71577	0.582829	GNPAT	FALSE
3.79068	0.777806	0.125911	6.17741	6.51604e-10	7.92882e-09	1.71452	0.583253	PDCD5	FALSE
21.5486	0.776606	0.0895947	8.66799	4.39798e-18	1.76799e-16	1.7131	0.583738	GLRX	FALSE
22.5197	0.76862	0.102002	7.53534	4.87055e-14	1.04716e-12	1.70364	0.586979	FAM177A1	FALSE
95.6254	0.767654	0.0767099	10.0072	1.41662e-23	1.05315e-21	1.7025	0.587372	RPS23	FALSE
4.33244	0.763912	0.122078	6.25759	3.90979e-10	4.96919e-09	1.69809	0.588897	C11orf1	FALSE
14.4014	0.760871	0.0897669	8.47608	2.32918e-17	8.48352e-16	1.69451	0.59014	ATXN10	FALSE
195.49	0.760116	0.131812	5.76665	8.08606e-09	8.17189e-08	1.69363	0.590449	TPT1	FALSE
30.9662	0.759083	0.0876988	8.65557	4.90475e-18	1.95721e-16	1.69241	0.590872	SAP18	FALSE
87.821	0.758247	0.0842569	8.99922	2.27321e-19	1.05442e-17	1.69143	0.591214	RPL31	FALSE
3.7164	0.754106	0.125478	6.00987	1.85671e-09	2.09488e-08	1.68659	0.592914	PGM2	FALSE
31.0009	0.751748	0.159382	4.71663	2.3978e-06	1.47204e-05	1.68383	0.593884	COX5A	FALSE
26.1072	0.751747	0.156999	4.78824	1.68253e-06	1.06672e-05	1.68383	0.593884	TYRP1	FALSE
22.3678	0.748498	0.0793589	9.43181	4.03073e-21	2.39903e-19	1.68004	0.595223	TMEM70	FALSE
25.8248	0.748065	0.147432	5.07397	3.89591e-07	2.81159e-06	1.67954	0.595402	RRAS2	FALSE
21.8153	0.743809	0.107134	6.9428	3.84395e-12	6.43862e-11	1.67459	0.597161	FAM96A	FALSE
2.68189	0.742592	0.156078	4.75783	1.9569e-06	1.22373e-05	1.67318	0.597665	CTHRC1	FALSE
8.73361	0.741608	0.0939358	7.89484	2.90684e-15	7.44125e-14	1.67204	0.598072	ATG3	FALSE
111.424	0.73709	0.181819	4.05398	5.03529e-05	0.000231189	1.66681	0.599948	NDUFA1	FALSE
13.1717	0.736987	0.0950973	7.74983	9.20185e-15	2.16184e-13	1.66669	0.599991	GADD45A	FALSE
353.794	0.736133	0.178845	4.11604	3.85439e-05	0.000182052	1.6657	0.600347	CRYAB	FALSE
13.153	0.733847	0.0689848	10.6378	1.98767e-26	2.20145e-24	1.66307	0.601299	ZNF706	TRUE
2.67742	0.7306	0.152518	4.79024	1.66582e-06	1.06108e-05	1.65933	0.602653	KDM1B	FALSE
10.9149	0.727961	0.0926253	7.8592	3.86583e-15	9.7129e-14	1.6563	0.603757	MINOS1	FALSE
4.7321	0.725147	0.109844	6.6016	4.06748e-11	6.06434e-10	1.65307	0.604936	AUH	FALSE
6.5448	0.724949	0.0986837	7.34618	2.03945e-13	4.06916e-12	1.65284	0.605019	GTF2H5	FALSE
4.80844	0.721633	0.104843	6.88299	5.86103e-12	9.60961e-11	1.64905	0.606411	ST6GALNAC3	FALSE
14.1259	0.720081	0.0892968	8.0639	7.38958e-16	2.04609e-14	1.64727	0.607063	RGCC	FALSE
3.83673	0.71931	0.129469	5.55583	2.76301e-08	2.49914e-07	1.64639	0.607388	TMEM243	FALSE
3.27232	0.717809	0.132843	5.40342	6.53832e-08	5.51843e-07	1.64468	0.60802	KBTBD3	FALSE
2.55068	0.714937	0.153905	4.64531	3.39558e-06	2.00958e-05	1.64141	0.609232	KCNK1	FALSE
26.5823	0.714716	0.114884	6.22117	4.93446e-10	6.1846e-09	1.64116	0.609325	GNG5	FALSE
353.425	0.714252	0.0915314	7.80336	6.02816e-15	1.44756e-13	1.64063	0.609521	RPS20	FALSE
42.5782	0.713159	0.116759	6.10798	1.00899e-09	1.1878e-08	1.63939	0.609983	GBAS	FALSE
4.09003	0.712473	0.11181	6.37216	1.86382e-10	2.52874e-09	1.63861	0.610273	RAB40B	FALSE
4.16384	0.707776	0.117235	6.03726	1.56752e-09	1.79471e-08	1.63328	0.612263	RNF44	FALSE
237.693	0.706396	0.179306	3.93961	8.16152e-05	0.000354341	1.63172	0.612849	CFL2	FALSE
3.23825	0.705538	0.144073	4.8971	9.72619e-07	6.54077e-06	1.63075	0.613214	CCDC109B	FALSE
113.109	0.704683	0.115925	6.07877	1.21109e-09	1.41346e-08	1.62979	0.613577	RPL23A	FALSE
20.4823	0.703821	0.10672	6.59503	4.25181e-11	6.32179e-10	1.62881	0.613944	ANKH	FALSE
7.47084	0.703113	0.0935809	7.51342	5.76031e-14	1.21639e-12	1.62801	0.614246	PFDN4	FALSE
4.39614	0.702224	0.108625	6.46468	1.01516e-10	1.42344e-09	1.62701	0.614624	SRP19	FALSE
65.938	0.701852	0.1259	5.57467	2.48006e-08	2.27267e-07	1.62659	0.614783	ISCU	FALSE
2.99449	0.701849	0.142496	4.9254	8.41884e-07	5.73263e-06	1.62659	0.614784	MAGEH1	FALSE
14.3988	0.69919	0.113053	6.18464	6.22444e-10	7.64254e-09	1.62359	0.615918	CMC2	FALSE
3.10849	0.698261	0.147017	4.74954	2.03878e-06	1.26886e-05	1.62255	0.616314	FTSJ1	FALSE
6.66833	0.697543	0.0991963	7.03195	2.03673e-12	3.58875e-11	1.62174	0.616621	COMMD8	FALSE
7.94265	0.697148	0.0930995	7.48821	6.98212e-14	1.45738e-12	1.6213	0.61679	LOC100129361	FALSE
25.99	0.693577	0.103552	6.69787	2.11484e-11	3.22394e-10	1.61729	0.618319	COL14A1	FALSE
10.8816	0.692773	0.080633	8.59169	8.57015e-18	3.34606e-16	1.61639	0.618663	LGALS3	FALSE
4.67638	0.692429	0.105754	6.54754	5.84922e-11	8.53326e-10	1.616	0.618811	NOL7	FALSE
11.5366	0.686433	0.0775589	8.85047	8.71488e-19	3.81416e-17	1.6093	0.621388	C16orf45	FALSE
3.93642	0.685988	0.121955	5.62493	1.85579e-08	1.74541e-07	1.6088	0.62158	COA4	FALSE
6.81319	0.685937	0.0962665	7.1254	1.03781e-12	1.90277e-11	1.60875	0.621602	MALSU1	FALSE
20.9701	0.685002	0.119408	5.73666	9.65634e-09	9.61559e-08	1.6077	0.622005	FGF12	FALSE
41.0829	0.684572	0.179027	3.82384	0.000131389	0.000543481	1.60722	0.622191	SMYD2	FALSE
4.58113	0.684314	0.107607	6.35938	2.02569e-10	2.70774e-09	1.60694	0.622302	KHDRBS3	FALSE
2.49278	0.683307	0.161815	4.22277	2.41314e-05	0.000119818	1.60582	0.622736	ZNF181	TRUE
8.45527	0.683238	0.0822493	8.30691	9.82225e-17	3.0116e-15	1.60574	0.622766	SHFM1	FALSE
2.58895	0.683156	0.154029	4.43523	9.1974e-06	4.98644e-05	1.60565	0.622801	TNFAIP6	FALSE
34.8337	0.682339	0.139817	4.88022	1.05969e-06	7.0824e-06	1.60474	0.623154	ATP5O	FALSE
8.47099	0.681408	0.114671	5.94228	2.8108e-09	3.04476e-08	1.6037	0.623557	BBS9	FALSE
6.85399	0.681057	0.115881	5.87721	4.17228e-09	4.37122e-08	1.60331	0.623708	GEM	FALSE
39.8678	0.680812	0.164327	4.14303	3.42745e-05	0.000163739	1.60304	0.623814	CSDA	FALSE
76.6311	0.680069	0.0723872	9.39487	5.72859e-21	3.27253e-19	1.60222	0.624136	CAV2	FALSE
44.5792	0.678451	0.109911	6.17271	6.71285e-10	8.13184e-09	1.60042	0.624836	NGFRAP1	FALSE
4.80426	0.678174	0.104577	6.48491	8.87836e-11	1.25476e-09	1.60011	0.624956	MSH2	FALSE
12.8635	0.675581	0.0817588	8.26311	1.41931e-16	4.23219e-15	1.59724	0.62608	S1PR1	FALSE
8.03512	0.674855	0.082512	8.17887	2.86516e-16	8.28703e-15	1.59644	0.626395	YES1	FALSE
9.08501	0.674618	0.104181	6.47542	9.45482e-11	1.32931e-09	1.59617	0.626498	NPR3	FALSE
8.60261	0.674027	0.0842966	7.99589	1.28643e-15	3.45615e-14	1.59552	0.626755	NACA	FALSE
23.8692	0.673597	0.0719897	9.35686	8.21445e-21	4.59586e-19	1.59504	0.626942	PPP2CB	FALSE
3.75753	0.673195	0.122606	5.49074	4.0025e-08	3.51482e-07	1.5946	0.627116	ANKRA2	FALSE
4.72374	0.672806	0.117524	5.72484	1.03534e-08	1.02453e-07	1.59417	0.627286	SPG11	FALSE
8.91283	0.672464	0.0942311	7.13632	9.58593e-13	1.76349e-11	1.59379	0.627434	MRPS36	FALSE
3.59907	0.672219	0.134552	4.99599	5.85356e-07	4.08845e-06	1.59352	0.627541	TATDN1	FALSE
8.67753	0.672065	0.104181	6.45093	1.11163e-10	1.54272e-09	1.59335	0.627608	LRRC2	FALSE
2.94989	0.672018	0.154579	4.34742	1.3775e-05	7.21591e-05	1.5933	0.627628	TTC7B	FALSE
37.1025	0.670221	0.0837527	8.00238	1.22042e-15	3.31161e-14	1.59132	0.628411	SOD2	FALSE
12.7097	0.669973	0.0733604	9.13262	6.68601e-20	3.29863e-18	1.59104	0.628519	FAM200B	TRUE
74.6896	0.669056	0.144112	4.64261	3.44042e-06	2.03169e-05	1.59003	0.628918	COX6C	FALSE
12.8903	0.667593	0.131497	5.07688	3.83693e-07	2.78011e-06	1.58842	0.629556	LOC401397	FALSE
13.4792	0.665799	0.0646989	10.2907	7.75824e-25	7.01732e-23	1.58645	0.630339	SENP6	FALSE
25.6572	0.665478	0.0659635	10.0886	6.20618e-24	4.67791e-22	1.58609	0.63048	LDB2	FALSE
4.89825	0.665353	0.102128	6.51487	7.27548e-11	1.0418e-09	1.58596	0.630534	ABI1	FALSE
43.7986	0.665068	0.109263	6.08686	1.1515e-09	1.34972e-08	1.58564	0.630659	RGS5	FALSE
33.511	0.663504	0.117586	5.6427	1.67401e-08	1.58803e-07	1.58393	0.631343	BNIP3L	FALSE
2.9553	0.662258	0.155348	4.26306	2.01651e-05	0.000101236	1.58256	0.631888	MPLKIP	FALSE
15.3086	0.662093	0.0940682	7.03844	1.94405e-12	3.45914e-11	1.58238	0.631961	VBP1	FALSE
39.9187	0.661762	0.0783922	8.44168	3.12807e-17	1.05226e-15	1.58201	0.632106	PTPRM	FALSE
14.8933	0.661587	0.104674	6.32048	2.60758e-10	3.40996e-09	1.58182	0.632182	CISD1	FALSE
103.159	0.660434	0.0797322	8.28315	1.19957e-16	3.65733e-15	1.58056	0.632688	RPS7	FALSE
3.20214	0.658884	0.148918	4.42448	9.66741e-06	5.21521e-05	1.57886	0.633368	GGH	FALSE
3.91623	0.658623	0.116597	5.64869	1.61676e-08	1.54475e-07	1.57858	0.633483	KAT2B	FALSE
27.9459	0.658147	0.0725815	9.0677	1.21554e-19	5.83783e-18	1.57805	0.633692	DARS	FALSE
3.29315	0.657759	0.148026	4.44353	8.84945e-06	4.81705e-05	1.57763	0.633862	FNDC1	FALSE
4.21814	0.656781	0.114048	5.75883	8.47007e-09	8.51242e-08	1.57656	0.634292	SNX7	FALSE
4.59693	0.656318	0.111326	5.89544	3.73675e-09	3.95309e-08	1.57605	0.634496	TIMM9	FALSE
6.10393	0.653992	0.0970577	6.73817	1.60393e-11	2.48701e-10	1.57352	0.63552	RNFT1	FALSE
69.3108	0.652437	0.115631	5.64243	1.67669e-08	1.58803e-07	1.57182	0.636205	HADHB	FALSE
5.30621	0.650827	0.105115	6.19159	5.95604e-10	7.34624e-09	1.57007	0.636915	GKAP1	FALSE
3.81762	0.64981	0.119053	5.45814	4.81158e-08	4.13172e-07	1.56896	0.637364	CD58	FALSE
38.1965	0.64958	0.074156	8.75964	1.95873e-18	8.11453e-17	1.56871	0.637466	LUM	FALSE
6.09658	0.648059	0.0988464	6.55623	5.51863e-11	8.07266e-10	1.56706	0.638138	NEK4	FALSE
3.29662	0.647626	0.135234	4.78892	1.67681e-06	1.06434e-05	1.56659	0.63833	RPL22L1	FALSE
6.65388	0.6467	0.0981895	6.58625	4.51081e-11	6.67034e-10	1.56558	0.63874	CREM	TRUE
18.7787	0.646532	0.0666021	9.70738	2.80453e-22	1.85612e-20	1.5654	0.638814	MCC	FALSE
20.0606	0.646372	0.103108	6.26886	3.63705e-10	4.6443e-09	1.56523	0.638885	LYPLAL1	FALSE
3.84301	0.642743	0.133307	4.82152	1.42469e-06	9.25941e-06	1.5613	0.640494	RERG	FALSE
2.66433	0.641599	0.150889	4.25212	2.11757e-05	0.000105918	1.56006	0.641002	CCDC23	FALSE
6.93418	0.640472	0.090001	7.11627	1.10888e-12	2.01942e-11	1.55884	0.641503	LINC00493	FALSE
90.2071	0.63764	0.106814	5.96962	2.37809e-09	2.61783e-08	1.55578	0.642764	RPS29	FALSE
8.17446	0.637315	0.0797635	7.99005	1.34882e-15	3.58825e-14	1.55543	0.642909	SPTSSA	FALSE
3.86236	0.637154	0.1277	4.98948	6.05434e-07	4.20703e-06	1.55526	0.64298	CTNND2	FALSE
13.2223	0.636722	0.085274	7.46678	8.2184e-14	1.70234e-12	1.55479	0.643173	RNF146	FALSE
18.6564	0.636353	0.0727604	8.74587	2.21309e-18	9.0304e-17	1.55439	0.643337	GNG11	FALSE
5.7648	0.636278	0.102483	6.20861	5.34562e-10	6.66912e-09	1.55431	0.643371	FRZB	FALSE
8.30467	0.636152	0.0894304	7.11338	1.13237e-12	2.04846e-11	1.55418	0.643427	LOC100505738	FALSE
11.1168	0.635978	0.0809084	7.86047	3.82699e-15	9.67582e-14	1.55399	0.643504	PTPRB	FALSE
103.535	0.635188	0.116124	5.4699	4.50289e-08	3.89127e-07	1.55314	0.643857	RPS13	FALSE
14.8756	0.63415	0.0799382	7.933	2.1392e-15	5.58145e-14	1.55202	0.64432	TCEB1	FALSE
50.8141	0.633375	0.0900591	7.03289	2.023e-12	3.57615e-11	1.55119	0.644666	NCKAP1	FALSE
3.66985	0.631939	0.117665	5.37064	7.84581e-08	6.51058e-07	1.54965	0.645309	METTL21EP	FALSE
10.2503	0.631216	0.0830287	7.60239	2.90711e-14	6.51938e-13	1.54887	0.645632	TGM2	FALSE
9.69718	0.630727	0.0862497	7.3128	2.61632e-13	5.12592e-12	1.54835	0.645851	ACVR1	FALSE
3.54541	0.630107	0.136219	4.6257	3.73334e-06	2.18799e-05	1.54768	0.646128	TERF1	TRUE
3.20943	0.62932	0.13184	4.77336	1.81176e-06	1.14065e-05	1.54684	0.646481	LOC550643	FALSE
16.0128	0.629004	0.105798	5.94533	2.75902e-09	2.99464e-08	1.5465	0.646623	PPP2R3A	FALSE
3.23426	0.628432	0.139524	4.50411	6.66513e-06	3.71372e-05	1.54588	0.646879	MAGEF1	FALSE
2.32503	0.62775	0.159186	3.9435	8.03015e-05	0.000349476	1.54515	0.647185	PENK	FALSE
4.76824	0.627605	0.112905	5.55871	2.71778e-08	2.46645e-07	1.545	0.64725	RAB27A	FALSE
3.36215	0.627008	0.142692	4.39413	1.11217e-05	5.90002e-05	1.54436	0.647518	HES1	TRUE
38.6872	0.626715	0.0747641	8.38257	5.17862e-17	1.6829e-15	1.54405	0.647649	SRP14	FALSE
13.571	0.626294	0.0664933	9.41891	4.55789e-21	2.65975e-19	1.5436	0.647838	LMO4	FALSE
34.2107	0.625406	0.0733485	8.5265	1.50846e-17	5.68502e-16	1.54264	0.648237	MBNL2	TRUE
10.5604	0.624298	0.0870156	7.17455	7.25449e-13	1.36702e-11	1.54146	0.648735	CWC15	FALSE
5.971	0.623302	0.104216	5.98089	2.21917e-09	2.46287e-08	1.5404	0.649183	TCAIM	FALSE
5.76896	0.622949	0.0974521	6.39237	1.63338e-10	2.22723e-09	1.54002	0.649342	MPDZ	FALSE
2.5468	0.621996	0.157936	3.93828	8.20664e-05	0.000355731	1.539	0.649771	LOC254128	FALSE
20.732	0.621841	0.103051	6.03432	1.59636e-09	1.82388e-08	1.53884	0.649841	FAM162A	FALSE
14.6985	0.620783	0.109512	5.66865	1.43931e-08	1.38988e-07	1.53771	0.650318	GABARAPL2	FALSE
24.7328	0.6205	0.0524792	11.8237	2.94335e-32	8.23488e-30	1.53741	0.650446	PTPN12	FALSE
20.9265	0.619704	0.071614	8.65339	4.99911e-18	1.9803e-16	1.53656	0.650805	RIN2	FALSE
26.5607	0.618935	0.147099	4.2076	2.58099e-05	0.000127221	1.53574	0.651152	ANKRD1	FALSE
4.96891	0.618483	0.108759	5.68675	1.29477e-08	1.26153e-07	1.53526	0.651355	OLA1	FALSE
12.8239	0.61839	0.0675436	9.15542	5.41475e-20	2.69595e-18	1.53516	0.651398	PRNP	FALSE
3.50205	0.618325	0.129095	4.78968	1.67046e-06	1.06279e-05	1.53509	0.651427	ADM	FALSE
11.6565	0.617275	0.08171	7.55446	4.20591e-14	9.09381e-13	1.53398	0.651901	NDUFC2	FALSE
49.5682	0.616745	0.132057	4.67029	3.00777e-06	1.80566e-05	1.53341	0.652141	NDUFC1	FALSE
17.2532	0.61579	0.0885505	6.95412	3.54779e-12	6.01684e-11	1.5324	0.652572	CAMTA1	TRUE
5.32821	0.614801	0.104326	5.89306	3.79107e-09	4.00275e-08	1.53135	0.65302	SNRPE	FALSE
76.3849	0.614697	0.0770336	7.9796	1.46803e-15	3.88633e-14	1.53124	0.653067	RPL32	FALSE
10.3253	0.613689	0.119382	5.14055	2.73935e-07	2.04491e-06	1.53017	0.653523	MYH10	FALSE
10.7574	0.613413	0.102493	5.98491	2.16511e-09	2.41274e-08	1.52987	0.653649	TMEM258	FALSE
7.64016	0.61331	0.0875081	7.00861	2.40701e-12	4.17344e-11	1.52976	0.653695	GIMAP6	FALSE
2.38119	0.611622	0.158574	3.85701	0.000114783	0.000479176	1.52798	0.65446	STAG3L4	FALSE
5.69619	0.610985	0.0997324	6.12624	8.99795e-10	1.0662e-08	1.5273	0.65475	GPN3	FALSE
37.0029	0.609787	0.0576698	10.5738	3.94388e-26	4.11605e-24	1.52603	0.655294	CDC42	FALSE
5.12849	0.609767	0.108266	5.63214	1.77991e-08	1.67992e-07	1.52601	0.655303	ACN9	FALSE
39.9924	0.608559	0.0554494	10.975	5.03908e-28	6.83677e-26	1.52474	0.655851	HNRNPA2B1	FALSE
26.4957	0.607909	0.0652564	9.31571	1.21142e-20	6.50928e-19	1.52405	0.656147	RNF11	FALSE
4.64901	0.607516	0.108208	5.61434	1.97317e-08	1.83993e-07	1.52363	0.656326	BCAS2	FALSE
9.20784	0.60688	0.0893365	6.79319	1.09681e-11	1.74046e-10	1.52296	0.656615	FAM122A	FALSE
13.2265	0.606682	0.0718733	8.44099	3.1467e-17	1.05226e-15	1.52275	0.656705	LOC100506710	FALSE
3.13304	0.6061	0.137328	4.41351	1.01709e-05	5.4491e-05	1.52214	0.65697	IKBIP	FALSE
3.44682	0.603586	0.128115	4.71128	2.46171e-06	1.50931e-05	1.51949	0.658116	C11orf74	FALSE
4.31775	0.602636	0.108776	5.54018	3.02163e-08	2.706e-07	1.51849	0.65855	HAT1	FALSE
11.0936	0.601852	0.0755933	7.9617	1.69686e-15	4.47032e-14	1.51766	0.658908	MEAF6	FALSE
29.1914	0.601721	0.14648	4.10786	3.99338e-05	0.000188289	1.51753	0.658968	PKP2	FALSE
7.96993	0.601526	0.0819126	7.34351	2.08068e-13	4.1362e-12	1.51732	0.659057	WBP5	FALSE
3.10279	0.599349	0.148477	4.03663	5.42234e-05	0.000246664	1.51503	0.660052	ZNF776	TRUE
2.76807	0.599282	0.150286	3.98761	6.67427e-05	0.000295925	1.51496	0.660082	MORN2	FALSE
3.75351	0.597983	0.123269	4.85106	1.22804e-06	8.10777e-06	1.5136	0.660677	TMEM251	FALSE
4.53626	0.596891	0.114467	5.21451	1.84303e-07	1.42278e-06	1.51245	0.661177	KIT	FALSE
4.46056	0.596036	0.116772	5.10429	3.32045e-07	2.43515e-06	1.51156	0.661569	LINC00478	FALSE
11.6379	0.593654	0.0854785	6.94506	3.78294e-12	6.35604e-11	1.50906	0.662663	HDDC2	FALSE
3.43282	0.591403	0.122789	4.81643	1.46149e-06	9.41984e-06	1.50671	0.663697	EEF1E1	FALSE
2.9863	0.591006	0.141635	4.17275	3.00951e-05	0.000145433	1.5063	0.66388	LOC729852	FALSE
3.68129	0.590945	0.121952	4.84573	1.2615e-06	8.31854e-06	1.50623	0.663908	SVIP	FALSE
6.49095	0.590386	0.0996619	5.92389	3.14409e-09	3.37213e-08	1.50565	0.664165	NUDT7	FALSE
9.24067	0.58795	0.0775567	7.58091	3.43139e-14	7.53934e-13	1.50311	0.665288	TOMM5	FALSE
7.65107	0.586674	0.0953706	6.15151	7.67465e-10	9.19433e-09	1.50178	0.665876	RCSD1	FALSE
5.02605	0.585904	0.104167	5.62464	1.85894e-08	1.74541e-07	1.50098	0.666232	ATXN1	FALSE
7.08576	0.585674	0.087979	6.65698	2.79508e-11	4.21359e-10	1.50074	0.666338	ARMCX2	FALSE
5.53379	0.585643	0.0996738	5.8756	4.2132e-09	4.40559e-08	1.50071	0.666352	MTERFD3	FALSE
2.61604	0.584745	0.153388	3.81221	0.00013773	0.000567549	1.49977	0.666767	CTSO	FALSE
6.55603	0.5846	0.092049	6.35096	2.13973e-10	2.84444e-09	1.49962	0.666834	FBXO3	FALSE
3.68205	0.583327	0.124067	4.70173	2.57966e-06	1.57655e-05	1.4983	0.667423	ANAPC10	FALSE
2.63702	0.582696	0.15928	3.6583	0.00025389	0.000982781	1.49765	0.667715	PTGER4	FALSE
33.4073	0.581401	0.0852485	6.82007	9.09967e-12	1.45247e-10	1.4963	0.668315	SRP9	FALSE
2.657	0.581167	0.148204	3.92139	8.80405e-05	0.000378302	1.49606	0.668423	UBLCP1	FALSE
43.4494	0.579561	0.108128	5.35996	8.32399e-08	6.88633e-07	1.49439	0.669167	MDH1	FALSE
5.52538	0.578957	0.10531	5.49766	3.84854e-08	3.3961e-07	1.49377	0.669448	COMMD1	FALSE
36.2437	0.577423	0.109364	5.27982	1.29311e-07	1.03201e-06	1.49218	0.67016	GHITM	FALSE
8.723	0.577213	0.0790698	7.30004	2.87676e-13	5.6159e-12	1.49196	0.670257	SNRNP27	FALSE
3.51493	0.575509	0.1284	4.48217	7.38873e-06	4.08116e-05	1.4902	0.671049	AGPAT5	FALSE
4.27349	0.575443	0.114137	5.0417	4.61418e-07	3.28624e-06	1.49014	0.67108	PTPRE	FALSE
2.62475	0.574131	0.153408	3.74252	0.000182184	0.000732381	1.48878	0.671691	EID2	FALSE
4.21141	0.573608	0.12062	4.7555	1.9796e-06	1.23628e-05	1.48824	0.671934	IARS2	FALSE
11.4065	0.573192	0.0866926	6.61177	3.79749e-11	5.67741e-10	1.48781	0.672128	H2AFZ	FALSE
7.11122	0.573038	0.0854076	6.70945	1.95354e-11	2.98643e-10	1.48765	0.6722	EBAG9	FALSE
3.39214	0.57276	0.127906	4.47797	7.53568e-06	4.14348e-05	1.48737	0.672329	C2orf74	FALSE
3.31793	0.572094	0.130251	4.39225	1.12182e-05	5.94542e-05	1.48668	0.67264	CNIH4	FALSE
4.44718	0.571141	0.112387	5.0819	3.73676e-07	2.71478e-06	1.4857	0.673084	HERC1	FALSE
3.59278	0.570592	0.129598	4.40279	1.06867e-05	5.68595e-05	1.48513	0.673341	C1D	FALSE
18.9738	0.570227	0.102222	5.57832	2.42852e-08	2.23004e-07	1.48476	0.673511	DKK3	FALSE
3.76055	0.570072	0.124309	4.58593	4.51965e-06	2.59557e-05	1.4846	0.673583	TPGS2	FALSE
8.01708	0.568774	0.106806	5.32528	1.008e-07	8.20874e-07	1.48326	0.674189	COL21A1	FALSE
12.5326	0.568382	0.0733386	7.7501	9.18168e-15	2.16184e-13	1.48286	0.674373	EMC7	FALSE
49.3719	0.567486	0.0762065	7.44668	9.57181e-14	1.96766e-12	1.48194	0.674792	CRIM1	FALSE
3.44828	0.567412	0.127682	4.44393	8.83287e-06	4.81285e-05	1.48186	0.674826	C14orf142	FALSE
8.36983	0.567156	0.0963335	5.88742	3.92269e-09	4.12567e-08	1.4816	0.674946	VPS37A	FALSE
4.49492	0.563539	0.112981	4.98791	6.10372e-07	4.23051e-06	1.47789	0.67664	RMI1	FALSE
9.35598	0.561793	0.10144	5.53819	3.05618e-08	2.73244e-07	1.4761	0.67746	PTPLA	FALSE
4.27365	0.560553	0.129538	4.32733	1.50929e-05	7.82323e-05	1.47483	0.678042	IRF2	TRUE
29.8246	0.560486	0.106462	5.26465	1.4046e-07	1.10958e-06	1.47477	0.678074	ACADM	FALSE
4.19057	0.559872	0.112464	4.97822	6.4173e-07	4.43087e-06	1.47414	0.678363	COA5	FALSE
6.58002	0.55857	0.105566	5.29119	1.21523e-07	9.75602e-07	1.47281	0.678975	C3orf58	FALSE
11.8938	0.558036	0.104299	5.35033	8.77959e-08	7.24116e-07	1.47226	0.679226	ZNF330	FALSE
3.09465	0.557921	0.144166	3.87	0.000108836	0.000457164	1.47215	0.679281	MUM1L1	FALSE
2.99806	0.556636	0.141492	3.93405	8.35279e-05	0.0003612	1.47084	0.679886	ZNF542	FALSE
3.9774	0.554921	0.12842	4.32114	1.55223e-05	8.02281e-05	1.46909	0.680694	SERPINB9	FALSE
66.2959	0.554754	0.129474	4.28469	1.8299e-05	9.29859e-05	1.46892	0.680773	FHL1	FALSE
4.14032	0.553094	0.122581	4.51206	6.42011e-06	3.58825e-05	1.46723	0.681557	B4GALT5	FALSE
6.54071	0.55294	0.0976632	5.6617	1.4988e-08	1.44475e-07	1.46707	0.68163	F2R	FALSE
6.73327	0.552848	0.0967326	5.71522	1.09563e-08	1.07717e-07	1.46698	0.681673	IRX5	TRUE
4.13885	0.548977	0.117329	4.67895	2.88347e-06	1.73873e-05	1.46305	0.683505	ZNF614	TRUE
48.7544	0.54854	0.0850037	6.45313	1.09566e-10	1.52465e-09	1.4626	0.683712	SRGN	FALSE
5.26926	0.546522	0.108675	5.02895	4.93167e-07	3.48039e-06	1.46056	0.684669	C17orf58	FALSE
13.4353	0.546367	0.0652064	8.37905	5.33582e-17	1.71346e-15	1.4604	0.684742	2010-09-01	FALSE
4.02787	0.546181	0.113059	4.83093	1.35898e-06	8.88577e-06	1.46022	0.68483	PIP5K1B	FALSE
5.72302	0.545954	0.0941032	5.80165	6.56663e-09	6.73669e-08	1.45999	0.684938	VEZT	FALSE
5.42238	0.544771	0.103434	5.26687	1.38767e-07	1.0994e-06	1.45879	0.6855	TM2D1	FALSE
4.96606	0.544235	0.106458	5.11222	3.18398e-07	2.34457e-06	1.45825	0.685755	PPP3CC	FALSE
180.979	0.544183	0.119538	4.55239	5.30392e-06	3.01092e-05	1.45819	0.685779	RPL5	FALSE
16.1331	0.543715	0.0689565	7.88491	3.14775e-15	8.0201e-14	1.45772	0.686002	CFLAR	FALSE
43.406	0.543042	0.120722	4.49828	6.8504e-06	3.80523e-05	1.45704	0.686322	ITM2A	FALSE
2.86233	0.542758	0.146245	3.7113	0.0002062	0.000818615	1.45675	0.686457	SIPA1L3	FALSE
13.1925	0.54132	0.0682423	7.93231	2.151e-15	5.58539e-14	1.4553	0.687142	HRSP12	FALSE
3.45589	0.540437	0.13548	3.98906	6.6336e-05	0.000295307	1.45441	0.687562	ARFGAP3	FALSE
3.95891	0.539824	0.133514	4.0432	5.27257e-05	0.000240658	1.45379	0.687855	RFX5	TRUE
14.2087	0.539714	0.0714133	7.55761	4.10554e-14	8.9123e-13	1.45368	0.687907	CCPG1	FALSE
3.0308	0.53774	0.135396	3.97161	7.13879e-05	0.000313702	1.4517	0.688849	C2orf47	FALSE
8.02218	0.53764	0.0851674	6.31274	2.74141e-10	3.57636e-09	1.4516	0.688897	TAB2	FALSE
55.4807	0.537122	0.109536	4.90362	9.40863e-07	6.33507e-06	1.45107	0.689144	CHCHD2	FALSE
9.84264	0.536809	0.0990425	5.41999	5.96025e-08	5.0541e-07	1.45076	0.689294	UBE2D1	FALSE
33.6345	0.536422	0.136786	3.92163	8.79536e-05	0.000378229	1.45037	0.689479	NDUFB5	FALSE
16.9143	0.534638	0.127032	4.20868	2.56862e-05	0.000126842	1.44858	0.690332	SLMAP	FALSE
29.9818	0.53311	0.0636958	8.36961	5.78071e-17	1.84541e-15	1.44704	0.691064	NFIC	TRUE
8.91564	0.53308	0.0775546	6.87361	6.25972e-12	1.02324e-10	1.44702	0.691078	SNAP23	FALSE
13.0019	0.532784	0.0876171	6.08082	1.19568e-09	1.39848e-08	1.44672	0.69122	TFG	FALSE
6.31955	0.530215	0.0914502	5.79786	6.71677e-09	6.86476e-08	1.44414	0.692451	SMG1	FALSE
15.0238	0.530152	0.0925741	5.72678	1.02355e-08	1.0155e-07	1.44408	0.692482	NDUFB1	FALSE
4.62094	0.5282	0.107446	4.91594	8.83567e-07	5.98642e-06	1.44213	0.693419	LOC100129858	FALSE
6.71898	0.528081	0.0981967	5.37779	7.54076e-08	6.27195e-07	1.44201	0.693477	FBXL17	FALSE
150.541	0.527258	0.0991797	5.31619	1.05965e-07	8.58316e-07	1.44119	0.693872	CAPZA2	FALSE
42.562	0.527227	0.0623287	8.45882	2.70102e-17	9.58067e-16	1.44116	0.693887	ZNF664	TRUE
33.2412	0.525742	0.0870417	6.04012	1.54001e-09	1.77445e-08	1.43967	0.694602	SKP1	FALSE
3.08254	0.525618	0.133593	3.93447	8.33792e-05	0.000360845	1.43955	0.694661	PACRG	FALSE
6.68306	0.525381	0.097282	5.40059	6.64207e-08	5.5886e-07	1.43931	0.694776	PDHX	FALSE
20.1334	0.524051	0.114426	4.57984	4.65339e-06	2.66673e-05	1.43799	0.695417	VDAC2	FALSE
21.3133	0.523413	0.0853703	6.13109	8.72801e-10	1.03648e-08	1.43735	0.695724	HSPA1A	FALSE
9.8497	0.522833	0.0757277	6.90412	5.05157e-12	8.3582e-11	1.43677	0.696004	SNHG5	FALSE
6.28893	0.522285	0.0952173	5.48518	4.13038e-08	3.598e-07	1.43623	0.696268	HNRNPR	FALSE
11.991	0.522038	0.0872836	5.98094	2.2186e-09	2.46287e-08	1.43598	0.696388	LAMTOR5	FALSE
6.61617	0.521823	0.0928222	5.62174	1.89039e-08	1.77187e-07	1.43577	0.696491	MTIF3	FALSE
10.3925	0.519673	0.0745398	6.97175	3.13021e-12	5.35887e-11	1.43363	0.69753	REEP3	FALSE
3.14733	0.519665	0.137357	3.78331	0.000154756	0.000633857	1.43362	0.697534	TEKT4P2	FALSE
21.9283	0.51893	0.100774	5.14945	2.61251e-07	1.9583e-06	1.43289	0.697889	SLC25A5	FALSE
5.04487	0.517306	0.106435	4.86029	1.17216e-06	7.75772e-06	1.43128	0.698675	CDH5	FALSE
5.2379	0.516192	0.110171	4.68538	2.79443e-06	1.6888e-05	1.43018	0.699215	EPDR1	FALSE
9.37159	0.516068	0.0801768	6.43663	1.22158e-10	1.67835e-09	1.43005	0.699275	LPCAT2	FALSE
6.21543	0.515459	0.0962334	5.35634	8.49233e-08	7.0149e-07	1.42945	0.69957	ATP11A	FALSE
3.95354	0.514535	0.11646	4.41811	9.95667e-06	5.34469e-05	1.42853	0.700019	TEX30	FALSE
19.2716	0.514214	0.0858006	5.99312	2.05847e-09	2.30812e-08	1.42822	0.700175	PAPOLA	FALSE
4.55037	0.514198	0.12296	4.18182	2.8918e-05	0.0001405	1.4282	0.700182	FCF1	FALSE
85.3402	0.513881	0.103188	4.98003	6.35751e-07	4.39519e-06	1.42789	0.700336	RPS27A	FALSE
4.26232	0.513218	0.111622	4.59784	4.26891e-06	2.47198e-05	1.42723	0.700658	UCHL3	FALSE
8.87911	0.512136	0.0828819	6.17911	6.44655e-10	7.8619e-09	1.42616	0.701184	LYRM7	FALSE
5.42401	0.511651	0.103669	4.93542	7.99804e-07	5.45979e-06	1.42568	0.701419	PSD3	FALSE
10.8884	0.511635	0.0868382	5.89183	3.81949e-09	4.02493e-08	1.42567	0.701427	GLRX2	FALSE
3.92568	0.511605	0.129529	3.94974	7.82369e-05	0.000342137	1.42564	0.701442	HECTD2	FALSE
8.09867	0.511134	0.0825087	6.19491	5.83174e-10	7.2093e-09	1.42517	0.701671	RAB5A	FALSE
18.54	0.510581	0.128007	3.98869	6.644e-05	0.000295307	1.42462	0.70194	UQCRB	FALSE
3.38635	0.510539	0.130506	3.91199	9.1538e-05	0.000390548	1.42458	0.70196	METTL15	FALSE
9.29849	0.510287	0.0946316	5.39236	6.95395e-08	5.81496e-07	1.42433	0.702083	ATP5I	FALSE
24.5436	0.509399	0.088022	5.78718	7.15786e-09	7.27448e-08	1.42346	0.702515	OGN	FALSE
8.11317	0.509338	0.0827226	6.15718	7.40528e-10	8.91097e-09	1.4234	0.702545	ASAP1	FALSE
6.36439	0.50923	0.0927877	5.48812	4.06235e-08	3.55587e-07	1.42329	0.702597	LYAR	FALSE
17.0983	0.509036	0.088556	5.74819	9.02062e-09	9.03227e-08	1.4231	0.702692	RNF103	FALSE
4.17207	0.508778	0.117785	4.31956	1.56338e-05	8.06508e-05	1.42284	0.702817	METTL5	FALSE
5.18457	0.508756	0.103461	4.91735	8.77219e-07	5.95084e-06	1.42282	0.702828	SLC35F5	FALSE
11.6362	0.508459	0.11937	4.25952	2.0487e-05	0.000102757	1.42253	0.702973	PPP1R1C	FALSE
27.3807	0.508328	0.0841086	6.04371	1.5061e-09	1.73907e-08	1.4224	0.703037	MYL12B	FALSE
4.46768	0.507946	0.110183	4.61002	4.02622e-06	2.34445e-05	1.42202	0.703223	AFF4	FALSE
4.19194	0.50705	0.12232	4.14528	3.39402e-05	0.000162428	1.42114	0.70366	DIRAS3	FALSE
36.1176	0.507049	0.117056	4.33169	1.4797e-05	7.69189e-05	1.42114	0.703661	OXCT1	FALSE
6.83203	0.506998	0.0928762	5.45886	4.79193e-08	4.12136e-07	1.42109	0.703685	SH3BGRL	FALSE
11.0053	0.506581	0.121891	4.15601	3.23861e-05	0.000155641	1.42068	0.703889	TMEM182	FALSE
6.81329	0.505571	0.0909626	5.55801	2.72873e-08	2.47225e-07	1.41968	0.704382	KLF12	TRUE
10.8431	0.504924	0.101042	4.99719	5.81714e-07	4.06825e-06	1.41905	0.704698	PDLIM3	FALSE
24.1095	0.504162	0.108838	4.63222	3.61758e-06	2.12474e-05	1.4183	0.70507	ATP5L	FALSE
7.44439	0.503991	0.0911378	5.52999	3.20251e-08	2.8576e-07	1.41813	0.705153	MCFD2	FALSE
17.1335	0.503218	0.114261	4.40409	1.06228e-05	5.65748e-05	1.41737	0.705531	MAPRE2	FALSE
4.74101	0.502986	0.111224	4.52226	6.1183e-06	3.43016e-05	1.41714	0.705645	DNAJC21	FALSE
5.08254	0.502898	0.101761	4.94196	7.7341e-07	5.28627e-06	1.41706	0.705688	SPCS1	FALSE
3.60215	0.502885	0.125151	4.01824	5.86343e-05	0.000264953	1.41704	0.705694	ZNF302	TRUE
3.51767	0.502798	0.128414	3.91543	9.02417e-05	0.000385623	1.41696	0.705737	SDE2	FALSE
3.16278	0.501785	0.132871	3.77649	0.000159052	0.000649979	1.41596	0.706232	KIAA1737	FALSE
17.0087	0.501718	0.0844801	5.93889	2.86958e-09	3.10224e-08	1.4159	0.706265	ZCRB1	FALSE
9.26229	0.501079	0.0816692	6.13547	8.49102e-10	1.01054e-08	1.41527	0.706578	HDGFRP3	FALSE
13.3914	0.500379	0.0692606	7.22458	5.02646e-13	9.60514e-12	1.41458	0.706921	SSB	FALSE
7.09715	0.499755	0.092932	5.37764	7.54668e-08	6.27195e-07	1.41397	0.707227	UBE2A	FALSE
13.3778	0.498259	0.0727606	6.84792	7.49327e-12	1.21391e-10	1.41251	0.707961	TIPRL	FALSE
6.21446	0.498017	0.0914012	5.44869	5.07415e-08	4.3366e-07	1.41227	0.708079	CISD2	FALSE
4.48464	0.497337	0.119193	4.17255	3.01211e-05	0.000145433	1.41161	0.708413	SHISA3	FALSE
5.351	0.496672	0.103405	4.80317	1.56173e-06	1.00065e-05	1.41096	0.70874	TM2D3	FALSE
5.22127	0.496624	0.103009	4.82117	1.42716e-06	9.25941e-06	1.41091	0.708763	C11orf73	FALSE
16.2619	0.496436	0.0906474	5.47655	4.33687e-08	3.75978e-07	1.41072	0.708856	NMD3	FALSE
13.321	0.496365	0.0764922	6.48909	8.63555e-11	1.22363e-09	1.41065	0.708891	PNPLA8	FALSE
5.30497	0.49636	0.105228	4.71698	2.39369e-06	1.47118e-05	1.41065	0.708893	TMEM126A	FALSE
4.63852	0.495148	0.109867	4.50678	6.58186e-06	3.67109e-05	1.40947	0.709489	SPRED2	FALSE
3.3136	0.493658	0.132418	3.72803	0.000192981	0.000770078	1.40801	0.710222	RBFOX2	FALSE
4.24485	0.492879	0.114992	4.28619	1.81763e-05	9.26225e-05	1.40725	0.710606	MRS2	FALSE
5.25537	0.492847	0.107195	4.59766	4.27256e-06	2.47198e-05	1.40722	0.710622	TMEM38B	FALSE
11.004	0.492272	0.0773305	6.36582	1.94246e-10	2.61371e-09	1.40666	0.710905	TMEM43	FALSE
5.65159	0.492001	0.0961586	5.11656	3.11154e-07	2.29434e-06	1.40639	0.711038	UBE2V2	FALSE
11.3739	0.491808	0.0792619	6.20485	5.47494e-10	6.81479e-09	1.40621	0.711133	ARL3	FALSE
9.2733	0.49118	0.0991317	4.95483	7.23949e-07	4.97325e-06	1.40559	0.711443	LYPLA1	FALSE
4.48761	0.490695	0.12302	3.98875	6.64233e-05	0.000295307	1.40512	0.711682	SLC25A51	FALSE
7.09989	0.490529	0.0928057	5.28555	1.25327e-07	1.00466e-06	1.40496	0.711764	MAMDC2	FALSE
8.2832	0.490107	0.117353	4.17635	2.96227e-05	0.000143282	1.40455	0.711972	LEPR	FALSE
7.2757	0.48983	0.101223	4.83914	1.30404e-06	8.58865e-06	1.40428	0.712109	CHCHD3	TRUE
33.5488	0.489345	0.105359	4.64456	3.40803e-06	2.01474e-05	1.40381	0.712349	LTBP1	FALSE
9.8058	0.489338	0.104192	4.69649	2.6467e-06	1.61028e-05	1.4038	0.712352	ISCA1	FALSE
25.7376	0.489211	0.0551939	8.86348	7.7554e-19	3.44988e-17	1.40368	0.712415	SERINC1	FALSE
7.16669	0.488838	0.0880177	5.55386	2.79425e-08	2.5232e-07	1.40331	0.712599	LOC152217	FALSE
3.74109	0.488736	0.123808	3.94753	7.896e-05	0.000344466	1.40322	0.712649	ZNF529	TRUE
4.03751	0.488539	0.120992	4.03777	5.39608e-05	0.000245676	1.40302	0.712747	COX18	FALSE
4.74314	0.488495	0.104919	4.65593	3.22528e-06	1.91715e-05	1.40298	0.712768	TSG101	FALSE
13.8911	0.488365	0.101483	4.81229	1.49208e-06	9.59424e-06	1.40285	0.712832	ATP6V1D	FALSE
17.1974	0.487047	0.0649684	7.49667	6.54584e-14	1.37159e-12	1.40157	0.713484	KIDINS220	FALSE
6.26769	0.486524	0.0941373	5.16824	2.36305e-07	1.78611e-06	1.40107	0.713743	MPHOSPH6	FALSE
9.45119	0.485844	0.0899402	5.40186	6.59526e-08	5.55784e-07	1.40041	0.714079	MATN2	FALSE
4.85082	0.485491	0.107047	4.53531	5.75185e-06	3.2381e-05	1.40006	0.714254	PON2	FALSE
13.7608	0.485038	0.070342	6.89543	5.37014e-12	8.84619e-11	1.39962	0.714478	RPL36A	FALSE
12.5253	0.485037	0.0742024	6.53667	6.29025e-11	9.12758e-10	1.39962	0.714479	CHMP5	FALSE
8.45834	0.484956	0.0964154	5.02986	4.90833e-07	3.47295e-06	1.39954	0.714519	PHLDB2	FALSE
35.2189	0.484409	0.0730112	6.63472	3.25129e-11	4.87425e-10	1.39901	0.71479	RPL6	FALSE
4.55507	0.484331	0.113263	4.27617	1.90137e-05	9.58991e-05	1.39894	0.714828	ARMCX1	FALSE
7.61806	0.483902	0.0890069	5.43668	5.42826e-08	4.61743e-07	1.39852	0.715041	TMEM55A	FALSE
16.2373	0.483676	0.0742305	6.51587	7.22704e-11	1.0376e-09	1.3983	0.715153	TMBIM4	FALSE
3.61359	0.48363	0.131188	3.68654	0.000227322	0.000890098	1.39826	0.715176	ALG13	FALSE
421.532	0.48224	0.115277	4.1833	2.87312e-05	0.000139842	1.39691	0.715865	PTMA	FALSE
14.9014	0.482221	0.0733978	6.56996	5.03283e-11	7.38194e-10	1.39689	0.715875	ITFG1	FALSE
45.1668	0.48181	0.0672647	7.16289	7.89948e-13	1.48341e-11	1.39649	0.716079	TUBA1B	FALSE
19.7617	0.481173	0.0856254	5.61951	1.91495e-08	1.78871e-07	1.39588	0.716395	ESD	FALSE
21.4649	0.480934	0.078291	6.1429	8.10274e-10	9.68581e-09	1.39565	0.716514	NPTN	FALSE
9.67515	0.480556	0.109617	4.38394	1.16549e-05	6.13494e-05	1.39528	0.716701	CD300LG	FALSE
9.31716	0.480314	0.0798858	6.0125	1.82682e-09	2.06545e-08	1.39505	0.716822	VEGFA	FALSE
5.79924	0.479147	0.10307	4.64877	3.33913e-06	1.98049e-05	1.39392	0.717402	QSER1	FALSE
4.63122	0.47862	0.125009	3.82868	0.00012883	0.00053371	1.39341	0.717664	C2CD5	FALSE
11.1437	0.478517	0.0898603	5.32512	1.00889e-07	8.20874e-07	1.39331	0.717715	NDFIP2	FALSE
46.0283	0.47845	0.118729	4.02978	5.58296e-05	0.000253334	1.39325	0.717748	DSTN	FALSE
23.6838	0.478193	0.123249	3.8799	0.000104501	0.000440999	1.393	0.717876	NDUFB4	FALSE
14.1905	0.478074	0.0669811	7.13744	9.50848e-13	1.75519e-11	1.39288	0.717936	TMED10	FALSE
3.7401	0.477979	0.12334	3.87528	0.000106503	0.000448402	1.39279	0.717983	CTNNAL1	FALSE
4.14917	0.477416	0.127268	3.75127	0.000175941	0.000709914	1.39225	0.718263	GATM	FALSE
4.9991	0.477387	0.1049	4.55087	5.34252e-06	3.02966e-05	1.39222	0.718277	CCDC90A	FALSE
4.49427	0.477353	0.112697	4.2357	2.27836e-05	0.000113646	1.39219	0.718294	ZNF780B	TRUE
13.3935	0.476827	0.0744469	6.40492	1.50447e-10	2.06181e-09	1.39168	0.718556	FBXO8	FALSE
4.16172	0.475225	0.121984	3.8958	9.78759e-05	0.000415026	1.39013	0.719355	IGF1R	FALSE
7.80817	0.475063	0.0841446	5.64579	1.64423e-08	1.56548e-07	1.38998	0.719436	GTF2B	TRUE
4.47962	0.472163	0.110105	4.2883	1.80045e-05	9.18333e-05	1.38719	0.720883	DPH3	FALSE
29.8112	0.470606	0.0721222	6.52512	6.79468e-11	9.83327e-10	1.38569	0.721662	PSMA3	FALSE
4.65058	0.47025	0.11202	4.19792	2.69372e-05	0.000132058	1.38535	0.721839	WDR61	FALSE
11.704	0.469542	0.0675715	6.94882	3.6835e-12	6.20819e-11	1.38467	0.722194	DOCK9	FALSE
4.35374	0.469489	0.113062	4.15248	3.28887e-05	0.000157674	1.38462	0.72222	LOC150381	FALSE
19.9081	0.468137	0.0683787	6.84625	7.58115e-12	1.22449e-10	1.38332	0.722897	DAZAP2	FALSE
11.1374	0.46802	0.0744796	6.28386	3.30258e-10	4.25727e-09	1.38321	0.722956	PCMT1	FALSE
7.2507	0.467615	0.0955865	4.89206	9.97873e-07	6.7023e-06	1.38282	0.723159	C8orf40	FALSE
4.435	0.467606	0.111198	4.20517	2.60886e-05	0.000128362	1.38281	0.723164	ACPL2	FALSE
5.36067	0.466635	0.103752	4.49759	6.8729e-06	3.81383e-05	1.38188	0.723651	MYO1B	FALSE
3.76776	0.466449	0.126729	3.68068	0.000232613	0.000904292	1.3817	0.723744	CEP68	FALSE
3.52079	0.4664	0.124867	3.73517	0.000187589	0.000751324	1.38166	0.723769	TYW3	FALSE
18.944	0.465798	0.0902699	5.16006	2.46867e-07	1.85826e-06	1.38108	0.72407	MRPS23	FALSE
5.80157	0.465657	0.0992949	4.68964	2.73683e-06	1.65953e-05	1.38095	0.724141	RAPGEF5	FALSE
6.60073	0.465247	0.0912829	5.09675	3.45526e-07	2.52378e-06	1.38055	0.724347	ERGIC2	FALSE
27.4502	0.465244	0.0572498	8.12656	4.41631e-16	1.23543e-14	1.38055	0.724349	CLINT1	FALSE
8.14837	0.464755	0.0811847	5.72466	1.03642e-08	1.02453e-07	1.38008	0.724594	SNHG8	FALSE
10.0527	0.4643	0.083609	5.55323	2.80446e-08	2.52401e-07	1.37965	0.724823	PIK3C2A	FALSE
22.5604	0.463993	0.0765088	6.06457	1.32308e-09	1.54085e-08	1.37935	0.724977	CPNE3	FALSE
5.67416	0.46323	0.106702	4.34134	1.41618e-05	7.40425e-05	1.37863	0.72536	RAB12	FALSE
7.06627	0.463203	0.104277	4.44204	8.91085e-06	4.84383e-05	1.3786	0.725374	TXLNB	FALSE
4.0487	0.463	0.115906	3.99464	6.47936e-05	0.00028965	1.37841	0.725476	ACBD5	FALSE
54.873	0.46208	0.0887583	5.20605	1.92902e-07	1.47864e-06	1.37753	0.725939	C1orf43	FALSE
12.4408	0.460167	0.0687397	6.69434	2.16651e-11	3.28426e-10	1.3757	0.726902	RDX	FALSE
9.77318	0.459876	0.106787	4.30648	1.65873e-05	8.50842e-05	1.37542	0.727049	KLF15	TRUE
20.4379	0.459769	0.0595875	7.71586	1.20166e-14	2.81095e-13	1.37532	0.727103	DDX5	FALSE
13.5812	0.459157	0.102011	4.50107	6.76115e-06	3.7595e-05	1.37474	0.727411	AQP7P3	FALSE
11.5408	0.457119	0.0742385	6.15744	7.393e-10	8.91097e-09	1.3728	0.728439	FOPNL	FALSE
6.71122	0.456321	0.0934364	4.88376	1.04083e-06	6.96495e-06	1.37204	0.728843	SSFA2	FALSE
5.07217	0.454066	0.1061	4.2796	1.87229e-05	9.47845e-05	1.3699	0.729983	MKKS	FALSE
10.7188	0.453159	0.0793422	5.71144	1.12021e-08	1.09736e-07	1.36903	0.730442	METTL9	FALSE
6.42569	0.452991	0.101848	4.44771	8.67908e-06	4.73857e-05	1.36888	0.730527	BET1	FALSE
10.1665	0.452689	0.0878976	5.15019	2.60228e-07	1.95333e-06	1.36859	0.73068	STRAP	FALSE
4.0431	0.452309	0.114835	3.93879	8.18934e-05	0.000355264	1.36823	0.730872	FDX1	FALSE
25.7871	0.452204	0.115359	3.91998	8.85579e-05	0.000379624	1.36813	0.730925	COX17	FALSE
5.9662	0.45219	0.111177	4.06728	4.75641e-05	0.000219312	1.36812	0.730932	SGMS2	FALSE
10.4976	0.451861	0.0754663	5.98759	2.12978e-09	2.37826e-08	1.3678	0.731099	CCT5	FALSE
3.95747	0.451036	0.116516	3.87103	0.000108378	0.000455592	1.36702	0.731517	CLGN	FALSE
23.5212	0.450697	0.107106	4.20796	2.57685e-05	0.000127132	1.3667	0.731689	MRPL15	FALSE
7.86749	0.45031	0.121488	3.70661	0.000210051	0.00083026	1.36633	0.731886	EGLN3	FALSE
14.7508	0.449296	0.0631611	7.11349	1.13143e-12	2.04846e-11	1.36537	0.7324	SCP2	FALSE
12.2917	0.448879	0.0894138	5.02024	5.16059e-07	3.63249e-06	1.36498	0.732612	GJA1	FALSE
52.5189	0.448466	0.0626295	7.16061	8.03193e-13	1.50308e-11	1.36459	0.732822	TMEM59	FALSE
17.2498	0.448311	0.0780308	5.74531	9.17517e-09	9.15324e-08	1.36444	0.7329	VPS29	FALSE
7.56804	0.447786	0.0856894	5.22569	1.73508e-07	1.34711e-06	1.36395	0.733167	IFIT1	FALSE
21.9886	0.44768	0.071834	6.23215	4.6008e-10	5.80664e-09	1.36385	0.733221	CDK2AP1	FALSE
7.95263	0.447204	0.0841341	5.31537	1.06441e-07	8.60887e-07	1.3634	0.733463	SPATS2L	FALSE
19.2265	0.44676	0.0850658	5.25194	1.50506e-07	1.18376e-06	1.36298	0.733689	PCNP	FALSE
15.96	0.446497	0.0638605	6.99177	2.71445e-12	4.69151e-11	1.36273	0.733822	MTRR	FALSE
5.81499	0.444935	0.102505	4.34062	1.42083e-05	7.4214e-05	1.36125	0.734618	ZFAND1	FALSE
4.9817	0.444871	0.104325	4.26427	2.00553e-05	0.000100778	1.36119	0.73465	SGTB	FALSE
7.549	0.444666	0.0931635	4.77297	1.81531e-06	1.14156e-05	1.361	0.734754	CDV3	FALSE
4.86656	0.444464	0.110068	4.03809	5.38891e-05	0.000245555	1.36081	0.734857	DHX9	FALSE
4.30125	0.444341	0.115006	3.86363	0.000111716	0.00046817	1.36069	0.73492	KIN	TRUE
4.44838	0.443456	0.119138	3.72222	0.000197482	0.000786306	1.35986	0.735371	DOCK1	FALSE
4.7953	0.44314	0.107966	4.10444	4.05292e-05	0.0001906	1.35956	0.735532	CWC22	FALSE
15.452	0.441677	0.0693779	6.36625	1.93701e-10	2.61371e-09	1.35818	0.736278	CHURC1	FALSE
12.2707	0.440148	0.0784985	5.60709	2.05759e-08	1.91536e-07	1.35674	0.737059	PPP2R5C	FALSE
12.2581	0.43967	0.0956578	4.59628	4.30102e-06	2.48579e-05	1.35629	0.737303	PSMA1	FALSE
4.7838	0.439646	0.109535	4.01376	5.97581e-05	0.000268911	1.35627	0.737315	ERGIC2	FALSE
5.59263	0.438804	0.0987872	4.44191	8.91651e-06	4.84383e-05	1.35548	0.737746	RAD51C	FALSE
20.4694	0.438058	0.0892824	4.90643	9.27472e-07	6.25266e-06	1.35478	0.738128	RPL27	FALSE
15.973	0.437986	0.0699894	6.2579	3.90204e-10	4.96919e-09	1.35471	0.738164	ELTD1	FALSE
5.35674	0.437102	0.100919	4.33123	1.48279e-05	7.70057e-05	1.35388	0.738617	SPRYD7	FALSE
12.4599	0.436371	0.0676484	6.45057	1.11433e-10	1.54272e-09	1.3532	0.738991	TMEM66	FALSE
11.2526	0.436213	0.0723885	6.026	1.68066e-09	1.91205e-08	1.35305	0.739072	UBP1	TRUE
6.78095	0.436141	0.0963434	4.52694	5.98437e-06	3.36202e-05	1.35298	0.739109	ARV1	FALSE
10.5665	0.436068	0.0785218	5.55346	2.80063e-08	2.52401e-07	1.35291	0.739146	COMMD10	FALSE
9.53735	0.43518	0.0796089	5.46648	4.59057e-08	3.96073e-07	1.35208	0.739601	TOP2B	FALSE
40.1994	0.434974	0.087744	4.95731	7.14771e-07	4.91643e-06	1.35189	0.739707	HSPA8	FALSE
29.0946	0.433974	0.0588782	7.3707	1.69733e-13	3.41163e-12	1.35095	0.74022	ITGB1BP1	FALSE
19.7032	0.433869	0.1062	4.08538	4.40051e-05	0.000204816	1.35085	0.740274	EFEMP1	FALSE
16.9317	0.433816	0.0690307	6.2844	3.29131e-10	4.25284e-09	1.3508	0.740301	DYNC1I2	FALSE
45.8077	0.43282	0.115106	3.7602	0.000169779	0.00068915	1.34987	0.740813	ATP2A2	FALSE
12.802	0.432715	0.102634	4.21609	2.48573e-05	0.000123309	1.34977	0.740866	TMEM126B	FALSE
4.23867	0.432182	0.11719	3.68788	0.000226133	0.000886084	1.34927	0.74114	FAM122B	FALSE
18.6911	0.431198	0.0596019	7.23464	4.6677e-13	8.95109e-12	1.34835	0.741646	ARPC1A	FALSE
14.4862	0.430693	0.101192	4.25621	2.0792e-05	0.00010419	1.34788	0.741905	NEK7	FALSE
5.69612	0.43023	0.0967062	4.44883	8.63389e-06	4.71864e-05	1.34745	0.742144	TBC1D9	FALSE
7.72761	0.429795	0.0849746	5.05792	4.23846e-07	3.03458e-06	1.34704	0.742367	SKIL	TRUE
4.437	0.429641	0.111733	3.84527	0.000120421	0.000501555	1.3469	0.742446	RWDD4	FALSE
11.6652	0.429541	0.0851394	5.04515	4.53174e-07	3.23177e-06	1.3468	0.742498	IL33	FALSE
5.44272	0.428931	0.102503	4.18457	2.85709e-05	0.000139312	1.34624	0.742812	FRA10AC1	FALSE
81.2897	0.428694	0.111273	3.85262	0.000116862	0.000487105	1.34601	0.742934	PPP1CB	FALSE
4.95321	0.428623	0.107102	4.002	6.28098e-05	0.000281245	1.34595	0.742971	GLYR1	TRUE
16.673	0.42838	0.073687	5.81351	6.11771e-09	6.33061e-08	1.34572	0.743096	TOMM20	FALSE
6.06215	0.427949	0.0941508	4.54536	5.48409e-06	3.09378e-05	1.34532	0.743318	MRPS6	FALSE
12.0624	0.427285	0.0807305	5.29273	1.20501e-07	9.68829e-07	1.3447	0.74366	TSPAN13	FALSE
9.12872	0.427201	0.0915212	4.66778	3.04467e-06	1.82378e-05	1.34462	0.743703	DST	FALSE
10.1902	0.426878	0.0914164	4.66961	3.01778e-06	1.80966e-05	1.34432	0.74387	DNAJC15	FALSE
7.6045	0.426842	0.0869006	4.91184	9.02241e-07	6.10532e-06	1.34429	0.743888	SLMO2	FALSE
5.03728	0.426375	0.104078	4.09671	4.19071e-05	0.000196229	1.34385	0.744129	SRSF10	FALSE
7.57434	0.426048	0.0898159	4.74357	2.09981e-06	1.30385e-05	1.34355	0.744298	DUSP3	FALSE
6.98157	0.42527	0.0921792	4.61352	3.95912e-06	2.30785e-05	1.34282	0.744699	PEX2	FALSE
4.78917	0.424669	0.11116	3.82034	0.000133269	0.000550418	1.34226	0.745009	ASF1A	FALSE
15.0197	0.424195	0.0680267	6.23572	4.49715e-10	5.68905e-09	1.34182	0.745254	ARFGEF2	FALSE
4.79335	0.422543	0.108097	3.90892	9.27115e-05	0.000394624	1.34029	0.746108	DEK	FALSE
17.5843	0.422224	0.0677553	6.23161	4.6168e-10	5.81331e-09	1.33999	0.746273	PCMTD1	FALSE
5.5808	0.421884	0.0960851	4.39074	1.12966e-05	5.98116e-05	1.33968	0.746449	IMPACT	FALSE
9.20527	0.42167	0.0912723	4.61991	3.83902e-06	2.24041e-05	1.33948	0.74656	SEMA3C	FALSE
29.374	0.421452	0.102701	4.1037	4.06602e-05	0.00019105	1.33927	0.746673	UBL5	FALSE
10.19	0.421393	0.075285	5.59731	2.17707e-08	2.00935e-07	1.33922	0.746703	LTN1	FALSE
6.05192	0.421172	0.0955516	4.4078	1.04426e-05	5.57247e-05	1.33902	0.746818	SMC3	FALSE
38.7282	0.421149	0.0874365	4.81663	1.46003e-06	9.41984e-06	1.33899	0.746829	YWHAQ	FALSE
9.24858	0.420224	0.076304	5.50723	3.64519e-08	3.22715e-07	1.33814	0.747309	MAP2K4	FALSE
11.009	0.419887	0.0733653	5.72323	1.04517e-08	1.0313e-07	1.33782	0.747483	TSPYL1	FALSE
62.3601	0.419398	0.0857593	4.89041	1.00626e-06	6.75028e-06	1.33737	0.747736	RPL30	FALSE
4.6031	0.418835	0.109296	3.83211	0.000127048	0.00052673	1.33685	0.748028	ARHGAP23	FALSE
15.1279	0.418738	0.0655167	6.39132	1.64454e-10	2.23683e-09	1.33676	0.748079	LRRFIP1	FALSE
9.29278	0.417805	0.0879283	4.75166	2.01753e-06	1.25708e-05	1.33589	0.748563	PLEKHA3	FALSE
20.0954	0.417769	0.0659626	6.33342	2.39786e-10	3.16623e-09	1.33586	0.748582	ETS1	TRUE
245.161	0.41665	0.078125	5.33312	9.65387e-08	7.9022e-07	1.33482	0.749162	EEF1A1	FALSE
12.7881	0.415908	0.100369	4.14379	3.4162e-05	0.000163345	1.33414	0.749547	ASPN	FALSE
11.1128	0.415374	0.0758704	5.47478	4.38053e-08	3.79157e-07	1.33364	0.749825	TXNDC15	FALSE
5.4197	0.41361	0.104796	3.94679	7.92053e-05	0.000345259	1.33201	0.750743	MRPS22	FALSE
6.29618	0.411535	0.102698	4.00722	6.14388e-05	0.000275561	1.3301	0.751823	CRIPT	FALSE
5.38159	0.411484	0.100628	4.08915	4.3295e-05	0.000201858	1.33005	0.75185	PSMD12	FALSE
13.5311	0.411367	0.0855023	4.81118	1.50039e-06	9.62482e-06	1.32995	0.75191	RAB21	FALSE
17.2228	0.411308	0.0863892	4.7611	1.92543e-06	1.20662e-05	1.32989	0.751942	SCOC	FALSE
12.4054	0.410806	0.0713471	5.75785	8.51904e-09	8.54581e-08	1.32943	0.752203	TMED7	FALSE
11.3453	0.410504	0.0894179	4.59084	4.41458e-06	2.53791e-05	1.32915	0.752361	C7orf73	FALSE
8.53145	0.410175	0.0819478	5.00532	5.57696e-07	3.91542e-06	1.32885	0.752532	HNRNPH3	FALSE
10.9562	0.409469	0.0865756	4.72962	2.24945e-06	1.38725e-05	1.3282	0.7529	LOC100507217	FALSE
15.0702	0.408929	0.0693041	5.90051	3.62378e-09	3.84106e-08	1.3277	0.753182	TMEM230	FALSE
7.7189	0.408546	0.0847757	4.81915	1.44174e-06	9.32578e-06	1.32735	0.753382	NUDT21	FALSE
5.46593	0.407452	0.104721	3.89085	9.9895e-05	0.000422549	1.32634	0.753954	EAF1	FALSE
57.1219	0.407279	0.0518651	7.85267	4.0727e-15	1.01855e-13	1.32618	0.754044	KLF9	TRUE
7.66142	0.406654	0.0852428	4.77054	1.83731e-06	1.15406e-05	1.32561	0.754371	FAM3C	FALSE
10.6187	0.40619	0.0769743	5.27695	1.31351e-07	1.04675e-06	1.32518	0.754614	KANK1	FALSE
4.54318	0.406048	0.108823	3.73129	0.000190504	0.000761876	1.32505	0.754688	UBE2F	FALSE
8.70077	0.405936	0.0833308	4.87138	1.10824e-06	7.3706e-06	1.32495	0.754747	UBE2E3	FALSE
6.38504	0.404778	0.0970886	4.16916	3.05727e-05	0.000147352	1.32388	0.755353	TUSC3	FALSE
11.5233	0.403502	0.074622	5.40728	6.39894e-08	5.41763e-07	1.32271	0.756021	HNRNPF	FALSE
6.13329	0.403427	0.0930851	4.33396	1.46452e-05	7.62026e-05	1.32265	0.75606	ATF1	TRUE
8.08663	0.403349	0.0914958	4.40839	1.04141e-05	5.56274e-05	1.32257	0.756101	PAIP1	FALSE
6.50226	0.402954	0.0941134	4.28158	1.85571e-05	9.41208e-05	1.32221	0.756308	POLR2B	FALSE
15.5397	0.401428	0.0692337	5.79815	6.70491e-09	6.86476e-08	1.32081	0.757109	TPM4	FALSE
16.4523	0.401324	0.0786714	5.10126	3.37393e-07	2.47102e-06	1.32072	0.757163	SDHD	FALSE
20.7349	0.400566	0.0835606	4.79371	1.63723e-06	1.04532e-05	1.32003	0.757561	LPHN2	FALSE
6.02521	0.399204	0.0960785	4.15498	3.25315e-05	0.000156099	1.31878	0.758276	RPN2	FALSE
6.47735	0.398866	0.0954254	4.17987	2.91676e-05	0.000141459	1.31847	0.758454	PROX1	TRUE
6.05464	0.39853	0.105858	3.76477	0.000166703	0.000677677	1.31816	0.758631	FAM101B	FALSE
8.32734	0.398467	0.0826515	4.82105	1.42807e-06	9.25941e-06	1.31811	0.758664	WDR82	FALSE
14.6079	0.397685	0.0884914	4.49405	6.98811e-06	3.8738e-05	1.31739	0.759075	CNIH	FALSE
5.65639	0.397287	0.106213	3.74047	0.000183677	0.000737836	1.31703	0.759285	STK17A	FALSE
6.19904	0.396535	0.0925458	4.28474	1.82956e-05	9.29859e-05	1.31634	0.759681	CD46	FALSE
6.78269	0.395942	0.0924699	4.28185	1.85348e-05	9.4096e-05	1.3158	0.759993	MRPL42	FALSE
6.03232	0.395886	0.0996751	3.97177	7.13413e-05	0.000313702	1.31575	0.760022	TEK	FALSE
10.3038	0.394065	0.0768819	5.12559	2.96602e-07	2.19599e-06	1.31409	0.760982	WRB	FALSE
21.8231	0.393146	0.0822098	4.78223	1.73357e-06	1.09652e-05	1.31325	0.761467	MFAP5	FALSE
7.81053	0.392836	0.0943299	4.16449	3.12053e-05	0.000150267	1.31297	0.761631	MRPL32	FALSE
5.22634	0.392239	0.104967	3.73677	0.000186401	0.000747117	1.31243	0.761946	FAM210A	FALSE
42.4131	0.391683	0.0699733	5.5976	2.17334e-08	2.00932e-07	1.31192	0.76224	QKI	FALSE
4.76626	0.391103	0.104042	3.75908	0.000170536	0.000691188	1.3114	0.762546	TIMM17A	FALSE
8.90555	0.390756	0.0884405	4.4183	9.94808e-06	5.34469e-05	1.31108	0.76273	SNX9	FALSE
6.7322	0.390024	0.090061	4.33067	1.48658e-05	7.71285e-05	1.31042	0.763117	ISOC1	FALSE
18.1051	0.389447	0.078784	4.94322	7.68422e-07	5.25879e-06	1.30989	0.763422	FBXL3	FALSE
7.54417	0.388438	0.0878526	4.42148	9.80283e-06	5.27254e-05	1.30898	0.763956	HIBADH	FALSE
5.9277	0.387535	0.0971822	3.98771	6.67137e-05	0.000295925	1.30816	0.764435	PSMG2	FALSE
7.10586	0.387092	0.101748	3.80443	0.000142131	0.000583469	1.30775	0.76467	PDP1	FALSE
6.91299	0.386905	0.0939423	4.11854	3.81273e-05	0.000180398	1.30759	0.764768	OSBPL8	FALSE
34.0795	0.386176	0.0693867	5.56556	2.61308e-08	2.3794e-07	1.30692	0.765155	RAB11A	FALSE
5.07297	0.38615	0.10462	3.69097	0.000223397	0.000878533	1.3069	0.765169	FUNDC1	FALSE
8.94382	0.386088	0.0942694	4.09558	4.21109e-05	0.000196844	1.30685	0.765202	NFU1	FALSE
5.45061	0.385545	0.102719	3.75341	0.000174448	0.000705461	1.30635	0.76549	PITPNB	FALSE
10.9892	0.383285	0.0733696	5.22403	1.75067e-07	1.35727e-06	1.30431	0.76669	DNAJC10	FALSE
100.133	0.383165	0.0798004	4.80154	1.57452e-06	1.00766e-05	1.3042	0.766754	MGP	FALSE
22.6834	0.383009	0.0793186	4.82874	1.37397e-06	8.97295e-06	1.30406	0.766837	MSRB3	FALSE
12.5723	0.382951	0.0993862	3.85316	0.000116603	0.000486397	1.30401	0.766867	BLOC1S2	FALSE
15.793	0.382583	0.0910975	4.19971	2.67262e-05	0.000131261	1.30367	0.767063	CMAS	FALSE
19.167	0.382494	0.0799972	4.78134	1.74127e-06	1.1001e-05	1.30359	0.76711	PABPC1	FALSE
31.6314	0.382348	0.0853434	4.48011	7.46036e-06	4.10622e-05	1.30346	0.767188	IGFBP5	FALSE
7.39409	0.382239	0.0911587	4.19312	2.75149e-05	0.000134768	1.30336	0.767246	UBA3	FALSE
20.742	0.38193	0.0667822	5.71904	1.07126e-08	1.05513e-07	1.30308	0.76741	SF3B1	FALSE
8.01905	0.381783	0.0819024	4.66144	3.1401e-06	1.87061e-05	1.30295	0.767489	OAT	FALSE
11.4628	0.380939	0.0910201	4.18522	2.84894e-05	0.00013904	1.30219	0.767938	DNAJB9	FALSE
10.4964	0.380889	0.0998963	3.81284	0.000137378	0.000566528	1.30214	0.767964	ETV1	TRUE
7.17627	0.38043	0.0866954	4.38812	1.14332e-05	6.0417e-05	1.30173	0.768209	CPEB2	FALSE
6.11731	0.38037	0.0956825	3.97533	7.02812e-05	0.00030934	1.30168	0.768241	SOCS6	FALSE
9.96442	0.380218	0.0793894	4.78928	1.67379e-06	1.06366e-05	1.30154	0.768321	ITGA6	FALSE
5.27535	0.379885	0.101243	3.75221	0.000175282	0.000708306	1.30124	0.768499	EIF3J	FALSE
6.10568	0.379734	0.10237	3.70943	0.000207727	0.00082287	1.3011	0.768579	CAB39	FALSE
18.5666	0.379609	0.0841927	4.50881	6.51925e-06	3.63992e-05	1.30099	0.768646	SELT	FALSE
11.6104	0.379164	0.0714647	5.30562	1.12292e-07	9.06858e-07	1.30059	0.768883	HNRNPM	FALSE
6.29794	0.378097	0.0913834	4.13748	3.51134e-05	0.000167158	1.29963	0.769452	ENOPH1	FALSE
9.53646	0.377789	0.0947399	3.98765	6.67319e-05	0.000295925	1.29935	0.769616	TXNDC9	FALSE
20.0669	0.377539	0.0824304	4.58009	4.64772e-06	2.6663e-05	1.29912	0.76975	TSC22D1	TRUE
9.71907	0.377428	0.0816365	4.62327	3.77737e-06	2.21141e-05	1.29902	0.769809	SEC61B	FALSE
5.80831	0.376494	0.102418	3.67603	0.000236889	0.000919254	1.29818	0.770308	SMEK1	FALSE
35.1729	0.374671	0.0932619	4.01741	5.88419e-05	0.00026567	1.29654	0.771281	SOD1	FALSE
12.9962	0.374274	0.0747668	5.00589	5.56056e-07	3.90896e-06	1.29619	0.771494	PSMA7	FALSE
14.0053	0.373778	0.0661095	5.65393	1.56824e-08	1.50368e-07	1.29574	0.771759	C5orf24	FALSE
19.8678	0.372837	0.0720897	5.17184	2.31798e-07	1.75694e-06	1.2949	0.772263	MAT2B	FALSE
6.93713	0.371572	0.0940853	3.94931	7.83759e-05	0.000342469	1.29376	0.77294	FAM84B	FALSE
243.665	0.371362	0.0851176	4.36292	1.28336e-05	6.73578e-05	1.29357	0.773053	RPL9	FALSE
17.1323	0.368641	0.065773	5.60475	2.08555e-08	1.93806e-07	1.29114	0.774512	PEA15	FALSE
6.48445	0.368586	0.0924885	3.9852	6.74221e-05	0.000298207	1.29109	0.774541	SUMO1	FALSE
7.2099	0.368189	0.0939478	3.91908	8.88862e-05	0.000380731	1.29073	0.774754	SSBP2	FALSE
15.047	0.367027	0.0927734	3.95617	7.61602e-05	0.000334114	1.28969	0.775378	SVIL	FALSE
6.58649	0.366087	0.090654	4.03829	5.38424e-05	0.000245548	1.28885	0.775884	TMEM14C	FALSE
9.80255	0.366002	0.0832733	4.39518	1.10679e-05	5.87724e-05	1.28878	0.77593	DCAF6	FALSE
115.986	0.365994	0.0700057	5.22805	1.71305e-07	1.33382e-06	1.28877	0.775934	COL3A1	FALSE
14.5869	0.365554	0.0756081	4.83485	1.33248e-06	8.73353e-06	1.28838	0.776171	PFN2	FALSE
8.35331	0.364788	0.0802008	4.54843	5.40467e-06	3.05851e-05	1.28769	0.776583	OSBPL9	FALSE
9.62312	0.364389	0.0836132	4.35803	1.3124e-05	6.88152e-05	1.28734	0.776798	GNB1	FALSE
17.8955	0.364056	0.0792228	4.59534	4.32041e-06	2.4917e-05	1.28704	0.776977	CNBP	FALSE
9.27543	0.36383	0.0778038	4.67625	2.92175e-06	1.75986e-05	1.28684	0.777099	ZNF271	FALSE
11.0663	0.36371	0.0722261	5.03571	4.76077e-07	3.37294e-06	1.28673	0.777164	GIT2	FALSE
6.82905	0.362761	0.0883245	4.10713	4.00597e-05	0.000188719	1.28588	0.777675	TM2D2	FALSE
16.031	0.362275	0.0752035	4.81727	1.45537e-06	9.40274e-06	1.28545	0.777937	SDPR	FALSE
31.9537	0.360796	0.0574862	6.27622	3.46903e-10	4.4507e-09	1.28413	0.778735	CMPK1	FALSE
11.6159	0.358923	0.0814474	4.40681	1.04904e-05	5.59249e-05	1.28247	0.779746	PKD2	FALSE
7.08514	0.357251	0.0892774	4.00159	6.29184e-05	0.000281499	1.28098	0.78065	SPIN1	FALSE
11.8321	0.357039	0.0732079	4.87706	1.07678e-06	7.18781e-06	1.28079	0.780765	OXR1	FALSE
6.94896	0.356946	0.0912763	3.91061	9.20618e-05	0.000392474	1.28071	0.780816	GAS5	FALSE
17.5175	0.353021	0.0749607	4.70942	2.48423e-06	1.51994e-05	1.27723	0.782943	EMP1	FALSE
10.3495	0.35235	0.0812677	4.33567	1.45318e-05	7.56854e-05	1.27664	0.783307	ZMYM6NB	FALSE
10.226	0.350476	0.0889064	3.94208	8.07769e-05	0.000351263	1.27498	0.784325	PHYH	FALSE
10.6033	0.349469	0.0864297	4.04339	5.26839e-05	0.000240658	1.27409	0.784873	MRPS21	FALSE
8.91517	0.348322	0.080732	4.31454	1.59934e-05	8.21934e-05	1.27308	0.785497	MRPL3	FALSE
10.4206	0.347961	0.0745861	4.66522	3.08284e-06	1.84257e-05	1.27276	0.785694	TOMM7	FALSE
29.7785	0.347399	0.0694242	5.00401	5.615e-07	3.93703e-06	1.27227	0.786	GBE1	FALSE
6.18371	0.347123	0.0942404	3.68338	0.000230158	0.000898399	1.27202	0.78615	2005-03-01	FALSE
6.58304	0.346957	0.0926011	3.74679	0.000179113	0.000721114	1.27187	0.786241	DYNLT3	FALSE
29.3185	0.346108	0.0621068	5.57279	2.50699e-08	2.29048e-07	1.27113	0.786704	ZC3H11A	FALSE
12.2228	0.341063	0.083165	4.10104	4.11303e-05	0.000192758	1.26669	0.78946	GIMAP4	FALSE
16.7904	0.339841	0.0738488	4.60184	4.18768e-06	2.43065e-05	1.26562	0.790129	UBR1	FALSE
16.4393	0.337063	0.0653216	5.16005	2.46878e-07	1.85826e-06	1.26318	0.791651	UGDH	FALSE
7.6508	0.336807	0.0851668	3.95467	7.66393e-05	0.000335421	1.26296	0.791792	SNRPB2	FALSE
23.3263	0.335848	0.0874966	3.83841	0.000123832	0.000514181	1.26212	0.792318	VAPA	FALSE
6.82035	0.334883	0.090531	3.6991	0.000216366	0.000853356	1.26128	0.792848	PSMD14	FALSE
12.4326	0.334835	0.072806	4.599	4.24518e-06	2.46139e-05	1.26123	0.792875	BTF3L4	FALSE
9.59216	0.334413	0.0814552	4.10548	4.03473e-05	0.000189909	1.26086	0.793107	STAT1	TRUE
6.37302	0.332163	0.0909005	3.65414	0.000258046	0.000998159	1.2589	0.794345	USP16	FALSE
6.91201	0.331112	0.0897164	3.69065	0.000223684	0.000879024	1.25798	0.794924	LAMTOR3	FALSE
20.9602	0.330964	0.0679751	4.8689	1.12222e-06	7.44532e-06	1.25785	0.795005	ZNF770	TRUE
7.85765	0.329395	0.0865384	3.80634	0.000141037	0.000580294	1.25649	0.79587	UTP11L	FALSE
13.0816	0.328881	0.081294	4.04558	5.21947e-05	0.000238636	1.25604	0.796154	BCAR3	FALSE
8.6327	0.328871	0.0856543	3.83951	0.000123279	0.000512278	1.25603	0.796159	LYSMD3	FALSE
12.7755	0.328866	0.0718773	4.57538	4.75353e-06	2.71814e-05	1.25603	0.796162	NARS	FALSE
17.948	0.328697	0.0666368	4.93267	8.11131e-07	5.53016e-06	1.25588	0.796255	RSU1	FALSE
12.566	0.325407	0.0745577	4.3645	1.27416e-05	6.70047e-05	1.25302	0.798073	RAD23B	FALSE
15.1088	0.325295	0.0701676	4.63597	3.55268e-06	2.08888e-05	1.25292	0.798135	TRA2B	FALSE
16.1202	0.325158	0.0633955	5.12903	2.91238e-07	2.16514e-06	1.2528	0.798211	SMARCA2	FALSE
27.8881	0.324151	0.0600479	5.3982	6.73131e-08	5.64619e-07	1.25193	0.798769	LHFP	FALSE
11.4825	0.323823	0.0806161	4.01685	5.89802e-05	0.000266073	1.25164	0.79895	CCNG1	FALSE
7.32558	0.322912	0.0876202	3.68537	0.000228373	0.00089357	1.25085	0.799454	CCDC47	FALSE
8.86895	0.322662	0.083534	3.86265	0.000112166	0.000469694	1.25064	0.799593	FGL2	FALSE
11.9678	0.322068	0.0699558	4.60387	4.14703e-06	2.40963e-05	1.25012	0.799922	TCF12	TRUE
28.2728	0.321822	0.0662496	4.85773	1.18742e-06	7.84911e-06	1.24991	0.800059	MARCKS	FALSE
9.04202	0.321278	0.0787465	4.07991	4.50536e-05	0.000209158	1.24944	0.80036	WWTR1	FALSE
14.0866	0.321074	0.0826149	3.8864	0.000101743	0.000429696	1.24926	0.800474	SAR1B	FALSE
21.2674	0.32066	0.0750033	4.27528	1.90895e-05	9.61446e-05	1.2489	0.800703	CALCRL	FALSE
14.8966	0.319766	0.0769435	4.15585	3.24073e-05	0.000155641	1.24813	0.8012	PPAP2B	FALSE
19.4252	0.317842	0.0812953	3.90972	9.24039e-05	0.000393623	1.24646	0.802269	PPP1CC	FALSE
21.5267	0.317716	0.0675833	4.7011	2.58761e-06	1.57964e-05	1.24636	0.802339	TRMT112	FALSE
25.2486	0.316989	0.054607	5.80491	6.43993e-09	6.63178e-08	1.24573	0.802744	EIF4H	FALSE
20.7372	0.316808	0.0729052	4.34548	1.38974e-05	7.273e-05	1.24557	0.802844	C11orf58	FALSE
9.92129	0.316693	0.0782548	4.04694	5.18905e-05	0.000237445	1.24547	0.802908	TMEM167A	FALSE
12.068	0.315435	0.0861198	3.66274	0.000249528	0.000967279	1.24439	0.803609	F8	FALSE
23.2604	0.314945	0.0661957	4.75779	1.95725e-06	1.22373e-05	1.24396	0.803881	HDAC2	FALSE
12.4199	0.313701	0.0704881	4.45041	8.57065e-06	4.6888e-05	1.24289	0.804575	HNRNPA3	FALSE
19.6954	0.312113	0.0645503	4.83519	1.33018e-06	8.72902e-06	1.24152	0.805461	MKL2	FALSE
15.5785	0.311024	0.079878	3.89374	9.87097e-05	0.000418187	1.24059	0.806069	BCAP29	FALSE
34.5323	0.310801	0.0495619	6.27097	3.5881e-10	4.5926e-09	1.2404	0.806194	HNRNPK	FALSE
108.387	0.309634	0.0582265	5.31775	1.05058e-07	8.52245e-07	1.23939	0.806846	DCN	FALSE
10.0614	0.304539	0.0752388	4.04763	5.17378e-05	0.000236946	1.23502	0.809701	BLOC1S6	FALSE
52.2273	0.304399	0.0682804	4.45807	8.27011e-06	4.53439e-05	1.2349	0.80978	HSP90AA1	FALSE
8.43621	0.302718	0.0795619	3.80481	0.000141912	0.000583011	1.23347	0.810724	HMGN4	FALSE
15.172	0.301033	0.0703688	4.27793	1.88636e-05	9.52305e-05	1.23203	0.811671	EFCAB14	FALSE
9.685	0.298244	0.0753905	3.95599	7.62177e-05	0.000334114	1.22965	0.813241	CPED1	FALSE
12.9094	0.297754	0.0676505	4.40135	1.0758e-05	5.71826e-05	1.22923	0.813518	GAB1	FALSE
289.522	0.297095	0.0705262	4.21254	2.52513e-05	0.000124922	1.22867	0.81389	ITM2B	FALSE
11.1185	0.294407	0.0779436	3.77718	0.000158616	0.000648687	1.22638	0.815408	C4orf3	FALSE
11.7807	0.293004	0.0778219	3.76506	0.000166511	0.000677405	1.22519	0.816201	PDZD2	FALSE
26.2134	0.288655	0.0675186	4.27519	1.90978e-05	9.61446e-05	1.2215	0.818665	CHP1	FALSE
23.838	0.287916	0.0599878	4.79957	1.59006e-06	1.0164e-05	1.22088	0.819085	SDCBP	FALSE
14.2765	0.28637	0.0665771	4.30133	1.69779e-05	8.69235e-05	1.21957	0.819963	MTDH	FALSE
11.9714	0.283083	0.0689907	4.1032	4.07473e-05	0.000191294	1.21679	0.821833	NDFIP1	FALSE
15.1591	0.278688	0.0718489	3.8788	0.000104972	0.000442644	1.21309	0.824341	AP3S1	FALSE
10.9935	0.277621	0.0726481	3.82145	0.000132668	0.000548354	1.21219	0.82495	HMGN1	FALSE
17.6585	0.274522	0.0655051	4.19085	2.77909e-05	0.000135998	1.20959	0.826724	2002-09-01	FALSE
32.6773	0.273298	0.0679725	4.02071	5.80225e-05	0.000262626	1.20857	0.827426	RAB2A	FALSE
13.4975	0.271386	0.0670094	4.04996	5.12258e-05	0.000234998	1.20697	0.828523	CASC4	FALSE
20.4689	0.266362	0.0720471	3.69706	0.000218115	0.000859006	1.20277	0.831413	EIF1AX	FALSE
18.3365	0.257782	0.0665646	3.87265	0.000107659	0.000452917	1.19564	0.836373	SPCS2	FALSE
42.0948	0.255466	0.0568902	4.4905	7.10567e-06	3.93495e-05	1.19372	0.837717	CANX	FALSE
21.497	0.253231	0.0645448	3.92333	8.73335e-05	0.000375859	1.19187	0.839016	IRF2BP2	FALSE
14.67	0.250904	0.0673098	3.7276	0.000193312	0.000770832	1.18995	0.84037	LPAR6	FALSE
47.6423	0.247294	0.0621735	3.97749	6.96467e-05	0.000306796	1.18698	0.842475	PJA2	FALSE
37.9421	0.236288	0.0570502	4.14175	3.44665e-05	0.000164367	1.17796	0.848927	RPL22	FALSE
20.3437	-0.273198	0.0717481	-3.80774	0.000140245	0.000577474	0.827483	1.20848	MAP1B	FALSE
14.3909	-0.301238	0.0798362	-3.77319	0.000161171	0.000656662	0.811556	1.2322	HNRNPU	FALSE
11.6328	-0.322659	0.0791462	-4.07675	4.56695e-05	0.000211655	0.799595	1.25063	LANCL1	FALSE
9.35711	-0.328016	0.0891027	-3.68133	0.000232021	0.000902636	0.796631	1.25529	PFDN2	FALSE
10.8889	-0.332619	0.08121	-4.09578	4.20742e-05	0.000196842	0.794094	1.2593	AIDA	FALSE
23.3235	-0.338742	0.0708697	-4.77979	1.7548e-06	1.10736e-05	0.79073	1.26465	LDHA	FALSE
15.1624	-0.346834	0.09297	-3.7306	0.000191021	0.000763379	0.786308	1.27177	OAZ1	FALSE
11.4836	-0.349923	0.0886272	-3.94825	7.87229e-05	0.000343708	0.784626	1.27449	G3BP1	FALSE
10.2283	-0.350369	0.0928155	-3.77489	0.000160075	0.000653671	0.784384	1.27489	UBE3A	FALSE
8.96993	-0.351995	0.0943073	-3.73242	0.000189647	0.000759009	0.7835	1.27632	MDFIC	FALSE
9.74606	-0.368522	0.088557	-4.16142	3.16281e-05	0.000152168	0.774575	1.29103	HP1BP3	FALSE
11.5155	-0.372073	0.099044	-3.75664	0.000172211	0.000697456	0.772672	1.29421	GNB2L1	FALSE
8.96556	-0.373516	0.0918096	-4.06838	4.73412e-05	0.00021847	0.771899	1.29551	USO1	FALSE
17.202	-0.374007	0.0892967	-4.18836	2.80979e-05	0.000137376	0.771637	1.29595	RPL3	FALSE
8.73047	-0.374516	0.0928658	-4.03287	5.50991e-05	0.000250438	0.771364	1.2964	NR3C1	TRUE
19.1705	-0.377954	0.0926299	-4.08026	4.4985e-05	0.000209018	0.769528	1.2995	HNRNPA1	FALSE
9.62953	-0.380895	0.092172	-4.13244	3.58938e-05	0.000170724	0.767961	1.30215	TERF2IP	FALSE
14.9138	-0.383176	0.0755788	-5.06988	3.98066e-07	2.86512e-06	0.766748	1.30421	SEC11A	FALSE
7.39481	-0.390701	0.104881	-3.72518	0.00019518	0.000777709	0.762759	1.31103	GLO1	FALSE
7.64986	-0.392924	0.09334	-4.2096	2.55821e-05	0.000126443	0.761584	1.31305	NCOR1	FALSE
9.13432	-0.395817	0.0955455	-4.1427	3.43234e-05	0.000163828	0.760059	1.31569	PIK3R1	FALSE
11.2642	-0.396184	0.0902915	-4.38784	1.14483e-05	6.04377e-05	0.759865	1.31602	MRAS	FALSE
9.37171	-0.400721	0.100673	-3.98044	6.87865e-05	0.000303253	0.757479	1.32017	EIF3E	FALSE
6.4896	-0.403331	0.109312	-3.68971	0.00022451	0.000880358	0.756111	1.32256	BTBD10	FALSE
6.12053	-0.403889	0.108785	-3.71274	0.000205029	0.000814563	0.755818	1.32307	PSMD11	FALSE
5.66768	-0.407768	0.109092	-3.73783	0.000185619	0.000744532	0.753789	1.32663	STX12	FALSE
6.14416	-0.407785	0.108036	-3.77453	0.00016031	0.000654136	0.75378	1.32665	SARS	FALSE
7.37107	-0.416365	0.102467	-4.06339	4.83661e-05	0.000222632	0.74931	1.33456	VCL	FALSE
10.5725	-0.419348	0.0829375	-5.05619	4.27708e-07	3.0582e-06	0.747762	1.33732	AK4	FALSE
13.3062	-0.42538	0.0930643	-4.57082	4.85819e-06	2.76947e-05	0.744643	1.34293	RPS15	FALSE
6.34658	-0.427304	0.116788	-3.65881	0.000253394	0.000981562	0.74365	1.34472	PPFIBP1	FALSE
7.28598	-0.429729	0.100451	-4.27797	1.88602e-05	9.52305e-05	0.742401	1.34698	NCL	FALSE
21.5465	-0.435998	0.097276	-4.48207	7.39227e-06	4.08116e-05	0.739182	1.35285	AK3	FALSE
13.2855	-0.436648	0.0934282	-4.67362	2.95939e-06	1.78055e-05	0.738849	1.35346	PTTG1IP	FALSE
5.66489	-0.437038	0.109786	-3.98082	6.86772e-05	0.000303017	0.738649	1.35382	PSMD7	FALSE
5.43086	-0.438466	0.109094	-4.01917	5.8403e-05	0.000264128	0.737919	1.35516	SEC31A	FALSE
20.4231	-0.443061	0.104347	-4.24601	2.17606e-05	0.000108743	0.735572	1.35949	NDRG4	FALSE
22.5049	-0.443325	0.083926	-5.28234	1.27547e-07	1.02094e-06	0.735438	1.35973	IFITM2	FALSE
9.2046	-0.44355	0.116547	-3.80577	0.000141362	0.00058119	0.735323	1.35995	STMN1	FALSE
10.6156	-0.446002	0.0960832	-4.64183	3.45339e-06	2.0327e-05	0.734074	1.36226	DNAJA2	FALSE
8.03084	-0.447561	0.0955076	-4.68613	2.7842e-06	1.68449e-05	0.733281	1.36373	PSMB1	FALSE
9.46312	-0.449126	0.0929073	-4.83413	1.33731e-06	8.75465e-06	0.732487	1.36521	PECAM1	FALSE
38.5723	-0.449412	0.0874174	-5.14099	2.73289e-07	2.04289e-06	0.732341	1.36548	GSN	FALSE
14.1073	-0.450851	0.08654	-5.20974	1.89101e-07	1.45362e-06	0.731611	1.36685	COPRS	FALSE
5.10843	-0.452694	0.112433	-4.02634	5.6652e-05	0.000256636	0.730677	1.36859	UACA	FALSE
11.1223	-0.456181	0.102629	-4.44496	8.79084e-06	4.79476e-05	0.728913	1.37191	RPL36	FALSE
5.54577	-0.456507	0.111749	-4.08512	4.40535e-05	0.000204866	0.728748	1.37222	KDELR3	FALSE
6.50516	-0.458368	0.11239	-4.07837	4.53532e-05	0.000210369	0.727809	1.37399	PDHA1	FALSE
6.99141	-0.460005	0.103186	-4.45803	8.27168e-06	4.53439e-05	0.726984	1.37555	YTHDC1	FALSE
5.1781	-0.462574	0.116009	-3.98741	6.67994e-05	0.000295935	0.72569	1.378	LARS	FALSE
5.84986	-0.46269	0.112788	-4.10231	4.09047e-05	0.000191867	0.725632	1.37811	TBC1D4	FALSE
25.5089	-0.462785	0.10606	-4.36341	1.28053e-05	6.72743e-05	0.725584	1.3782	RPL27A	FALSE
11.0772	-0.464241	0.0892082	-5.20402	1.95022e-07	1.49278e-06	0.724852	1.37959	PARK7	FALSE
14.9258	-0.468172	0.0995992	-4.70055	2.59456e-06	1.5821e-05	0.72288	1.38336	OPTN	FALSE
7.44074	-0.468414	0.096112	-4.87363	1.09567e-06	7.30491e-06	0.722759	1.38359	WTAP	FALSE
15.694	-0.468885	0.100122	-4.68312	2.82536e-06	1.70559e-05	0.722523	1.38404	SUCLG2	FALSE
5.51838	-0.469597	0.119869	-3.91758	8.94423e-05	0.00038281	0.722166	1.38472	SNX5	FALSE
6.53767	-0.470944	0.117445	-4.00991	6.07415e-05	0.000272884	0.721492	1.38602	TIPARP	FALSE
6.2432	-0.472076	0.106962	-4.4135	1.01713e-05	5.4491e-05	0.720927	1.3871	UBE2L3	FALSE
5.65113	-0.474563	0.116532	-4.0724	4.6532e-05	0.000215101	0.719685	1.3895	CSNK2B	FALSE
5.27652	-0.476042	0.116288	-4.09364	4.24657e-05	0.000198332	0.718947	1.39092	EIF2S1	FALSE
7.02753	-0.477031	0.108193	-4.40907	1.03817e-05	5.55087e-05	0.718454	1.39188	HLA-C	FALSE
8.7961	-0.477067	0.12735	-3.74612	0.000179592	0.000722493	0.718437	1.39191	FKBP5	FALSE
4.01795	-0.479534	0.127742	-3.75394	0.000174078	0.000704491	0.717209	1.39429	MRPL44	FALSE
7.6726	-0.480332	0.109543	-4.38486	1.16063e-05	6.12121e-05	0.716813	1.39506	ZYG11B	FALSE
4.43017	-0.487042	0.131296	-3.70949	0.000207677	0.00082287	0.713487	1.40157	WLS	FALSE
7.71926	-0.490335	0.115672	-4.239	2.24521e-05	0.000112095	0.71186	1.40477	INSR	FALSE
4.0782	-0.490457	0.132587	-3.69912	0.000216344	0.000853356	0.7118	1.40489	HIST2H2BE	FALSE
23.4778	-0.490712	0.113636	-4.31827	1.57255e-05	8.10468e-05	0.711674	1.40514	MXRA7	FALSE
9.77584	-0.490886	0.1046	-4.69298	2.69252e-06	1.63449e-05	0.711588	1.40531	PARVA	FALSE
5.97242	-0.491085	0.11079	-4.43259	9.31074e-06	5.03783e-05	0.71149	1.4055	PPP2R5A	FALSE
7.0372	-0.491212	0.100835	-4.87147	1.10774e-06	7.3706e-06	0.711427	1.40563	DDX24	FALSE
4.32947	-0.492399	0.126514	-3.89205	9.94018e-05	0.00042079	0.710842	1.40678	TMEM9B	FALSE
9.29026	-0.49295	0.0912152	-5.40426	6.50781e-08	5.50123e-07	0.71057	1.40732	HSDL2	FALSE
10.4776	-0.497673	0.105137	-4.73359	2.20583e-06	1.36344e-05	0.708248	1.41193	PSMC1	FALSE
4.73665	-0.499064	0.129813	-3.8445	0.000120801	0.00050275	0.707566	1.4133	CCNI	FALSE
5.64191	-0.500149	0.130398	-3.83556	0.00012528	0.000519799	0.707034	1.41436	NFKBIA	FALSE
22.1574	-0.500707	0.118846	-4.21309	2.51905e-05	0.000124734	0.70676	1.41491	DBI	FALSE
4.28266	-0.504062	0.137124	-3.67595	0.00023697	0.000919254	0.705119	1.4182	SMYD1	FALSE
4.93825	-0.504749	0.126432	-3.99226	6.54455e-05	0.000291878	0.704783	1.41888	IGFBP3	FALSE
14.5218	-0.505397	0.115134	-4.38965	1.13535e-05	6.0054e-05	0.704467	1.41951	ARID5B	TRUE
5.02817	-0.507857	0.120715	-4.20707	2.58706e-05	0.000127404	0.703266	1.42194	FOXO3	TRUE
11.536	-0.508149	0.0900197	-5.64487	1.65311e-08	1.57118e-07	0.703124	1.42222	FERMT2	FALSE
16.0648	-0.509516	0.0993807	-5.12691	2.94529e-07	2.18362e-06	0.702458	1.42357	PRDX6	FALSE
9.52268	-0.512158	0.0972783	-5.26488	1.40284e-07	1.10958e-06	0.701173	1.42618	CIRBP	FALSE
9.36419	-0.515725	0.0885397	-5.82479	5.7186e-09	5.93401e-08	0.699441	1.42971	CETN2	FALSE
4.47306	-0.519077	0.128875	-4.02776	5.63099e-05	0.0002553	0.697818	1.43304	CCT3	FALSE
9.55587	-0.519462	0.130367	-3.98461	6.75903e-05	0.000298707	0.697632	1.43342	LITAF	FALSE
3.91446	-0.521609	0.139479	-3.7397	0.000184241	0.000739553	0.696595	1.43556	IFNAR1	FALSE
4.8765	-0.522829	0.117905	-4.43433	9.23579e-06	5.00226e-05	0.696006	1.43677	BANF1	FALSE
4.75082	-0.524866	0.122676	-4.27846	1.88194e-05	9.51844e-05	0.695024	1.4388	CAMK2N1	FALSE
3.62966	-0.527003	0.140655	-3.74678	0.000179116	0.000721114	0.693995	1.44093	APOBEC2	FALSE
4.55715	-0.527729	0.126279	-4.17907	2.927e-05	0.000141702	0.693646	1.44166	PARL	FALSE
7.661	-0.528261	0.0991195	-5.32954	9.84631e-08	8.04758e-07	0.69339	1.44219	HSPA9	FALSE
54.6964	-0.530201	0.105578	-5.02188	5.11685e-07	3.60638e-06	0.692458	1.44413	AHNAK	FALSE
16.6063	-0.531126	0.119962	-4.42744	9.53577e-06	5.15444e-05	0.692014	1.44506	SAT1	FALSE
17.8393	-0.531733	0.0814986	-6.52444	6.82542e-11	9.85148e-10	0.691723	1.44566	NFIB	TRUE
4.13119	-0.532142	0.132744	-4.00877	6.10357e-05	0.000273979	0.691527	1.44607	HDGF	FALSE
6.95379	-0.532563	0.138591	-3.8427	0.000121686	0.000506047	0.691325	1.4465	PLOD2	FALSE
14.4335	-0.533405	0.0960764	-5.55188	2.82612e-08	2.5393e-07	0.690922	1.44734	EIF4A2	FALSE
5.73807	-0.533586	0.117349	-4.54699	5.44177e-06	3.0731e-05	0.690836	1.44752	TOM1L2	FALSE
11.9983	-0.537414	0.0903391	-5.94885	2.70028e-09	2.93676e-08	0.689005	1.45137	HLA-A	FALSE
15.5795	-0.540707	0.132116	-4.09266	4.26453e-05	0.000198999	0.687434	1.45469	HSPB6	FALSE
6.28434	-0.542993	0.116483	-4.66155	3.13832e-06	1.87061e-05	0.686345	1.45699	TPM2	FALSE
5.3027	-0.544085	0.115134	-4.72567	2.29363e-06	1.41289e-05	0.685826	1.4581	EIF2S2	FALSE
4.20038	-0.544465	0.134097	-4.06024	4.90214e-05	0.000225266	0.685645	1.45848	MLL5	FALSE
6.32453	-0.545111	0.14106	-3.86439	0.000111368	0.000467075	0.685338	1.45913	PLA2G16	FALSE
4.33301	-0.546007	0.145552	-3.75128	0.000175934	0.000709914	0.684913	1.46004	NDRG1	FALSE
4.12482	-0.549562	0.135185	-4.06526	4.79799e-05	0.000221042	0.683228	1.46364	CDK5RAP3	FALSE
6.75408	-0.549927	0.139427	-3.9442	8.00666e-05	0.000348733	0.683055	1.46401	FRMD3	FALSE
4.43307	-0.553537	0.132303	-4.18386	2.86605e-05	0.000139623	0.681348	1.46768	PPP1R11	FALSE
3.56306	-0.553676	0.146812	-3.77133	0.000162381	0.000661096	0.681282	1.46782	MPZL2	FALSE
28.9745	-0.554824	0.0939219	-5.90729	3.4779e-09	3.69837e-08	0.68074	1.46899	IFITM3	FALSE
7.04046	-0.558224	0.106463	-5.24337	1.57667e-07	1.23407e-06	0.679137	1.47246	FBN1	FALSE
5.7212	-0.561119	0.11598	-4.83806	1.31114e-06	8.62493e-06	0.677776	1.47541	GDE1	FALSE
11.8073	-0.561469	0.133628	-4.20173	2.64881e-05	0.000130209	0.677612	1.47577	RHOBTB3	FALSE
6.49931	-0.561668	0.118451	-4.74178	2.11848e-06	1.31394e-05	0.677518	1.47597	HDLBP	FALSE
15.7309	-0.562879	0.0893465	-6.29995	2.97741e-10	3.86565e-09	0.67695	1.47721	PFN1	FALSE
3.47361	-0.565167	0.143689	-3.93327	8.37984e-05	0.000361506	0.675877	1.47956	R3HDM2	FALSE
3.75204	-0.565987	0.136791	-4.1376	3.50959e-05	0.000167158	0.675493	1.4804	LTA4H	FALSE
9.17497	-0.566119	0.100629	-5.62582	1.84627e-08	1.73953e-07	0.675431	1.48054	FOXP1	TRUE
5.33265	-0.567164	0.11753	-4.8257	1.39513e-06	9.10018e-06	0.674942	1.48161	ZFP91	TRUE
3.1786	-0.568011	0.153068	-3.71084	0.000206571	0.000819491	0.674546	1.48248	USP15	FALSE
3.43099	-0.568909	0.145106	-3.92065	8.83115e-05	0.000379166	0.674127	1.4834	BIVM	FALSE
33.5506	-0.570271	0.11248	-5.06996	3.97903e-07	2.86512e-06	0.67349	1.4848	LAMC1	FALSE
29.9605	-0.572631	0.132674	-4.31609	1.58819e-05	8.16978e-05	0.672389	1.48723	FAU	FALSE
3.07152	-0.574285	0.15563	-3.69006	0.000224201	0.000879783	0.671619	1.48894	PSMD9	FALSE
2.97343	-0.577855	0.156203	-3.69938	0.000216123	0.000853356	0.669959	1.49263	TGFB2	FALSE
7.07942	-0.57878	0.110353	-5.24481	1.56446e-07	1.2287e-06	0.66953	1.49359	CCNY	FALSE
11.1192	-0.57957	0.134932	-4.29527	1.74481e-05	8.90787e-05	0.669163	1.4944	ARL6IP1	FALSE
8.1642	-0.579904	0.157364	-3.6851	0.000228615	0.000893871	0.669009	1.49475	AKAP12	FALSE
5.48338	-0.580076	0.120495	-4.81411	1.47858e-06	9.51868e-06	0.668929	1.49493	KAT6A	FALSE
8.28215	-0.582481	0.120861	-4.81943	1.43972e-06	9.32383e-06	0.667815	1.49742	FH	FALSE
5.09135	-0.583185	0.116918	-4.988	6.10063e-07	4.23051e-06	0.667488	1.49815	USP14	FALSE
3.07326	-0.583898	0.152571	-3.82706	0.000129682	0.00053683	0.667159	1.49889	SSU72	FALSE
5.73977	-0.584328	0.111872	-5.22316	1.75891e-07	1.36171e-06	0.66696	1.49934	ATP6V1B2	FALSE
2.98814	-0.58467	0.157385	-3.71489	0.00020329	0.000808244	0.666802	1.4997	C7orf55	FALSE
28.3485	-0.586296	0.106909	-5.48408	4.15624e-08	3.61473e-07	0.666051	1.50139	RPS28	FALSE
17.9461	-0.586353	0.0834248	-7.02853	2.08727e-12	3.65406e-11	0.666024	1.50145	HLA-B	FALSE
4.7577	-0.589925	0.129216	-4.56544	4.98459e-06	2.83855e-05	0.664377	1.50517	BAG1	FALSE
9.04555	-0.594341	0.114048	-5.21133	1.87495e-07	1.44332e-06	0.662347	1.50978	IDH3A	FALSE
9.27485	-0.601717	0.0995582	-6.04388	1.50454e-09	1.73907e-08	0.658969	1.51752	COL6A3	FALSE
7.87029	-0.601774	0.10176	-5.91369	3.34529e-09	3.56677e-08	0.658943	1.51758	TRIAP1	FALSE
55.3386	-0.602028	0.1434	-4.19824	2.69002e-05	0.000131996	0.658827	1.51785	HSPB1	FALSE
7.90442	-0.603303	0.100933	-5.97726	2.26929e-09	2.51335e-08	0.658245	1.51919	FBXL5	FALSE
10.3295	-0.604839	0.118394	-5.10868	3.24422e-07	2.38246e-06	0.657545	1.52081	PLEKHA2	FALSE
6.8782	-0.607045	0.11556	-5.25305	1.49604e-07	1.17838e-06	0.65654	1.52314	WBP2	FALSE
304.316	-0.607995	0.155722	-3.90437	9.44721e-05	0.000401488	0.656108	1.52414	MTRNR2L1	FALSE
4.67342	-0.610867	0.124948	-4.88896	1.01369e-06	6.7917e-06	0.654803	1.52718	TMEM167B	FALSE
2.87828	-0.610893	0.164753	-3.70792	0.000208966	0.000826575	0.654791	1.5272	UBAP2L	FALSE
7.81697	-0.612015	0.117526	-5.20747	1.91428e-07	1.46942e-06	0.654282	1.52839	TPM3	FALSE
5.33341	-0.61318	0.115835	-5.29354	1.1997e-07	9.65989e-07	0.653754	1.52963	DKC1	FALSE
5.52933	-0.614333	0.116489	-5.27376	1.33659e-07	1.06359e-06	0.653232	1.53085	SRPK2	FALSE
4.78399	-0.614603	0.122969	-4.99802	5.79231e-07	4.05611e-06	0.65311	1.53114	UBE2R2	FALSE
7.37774	-0.615968	0.11695	-5.26693	1.38728e-07	1.0994e-06	0.652492	1.53259	KLF2	TRUE
4.09314	-0.616827	0.147307	-4.18734	2.82237e-05	0.000137867	0.652104	1.5335	LOC339524	FALSE
3.71806	-0.619485	0.148131	-4.18201	2.88944e-05	0.0001405	0.650903	1.53633	CDC123	FALSE
2.81692	-0.624646	0.161094	-3.87753	0.000105523	0.000444622	0.648579	1.54183	HIGD2A	FALSE
4.02448	-0.625266	0.138279	-4.52176	6.1328e-06	3.43475e-05	0.6483	1.5425	ERGIC3	FALSE
3.07152	-0.625724	0.166368	-3.76109	0.000169172	0.000687199	0.648095	1.54298	DYNC1H1	FALSE
5.41591	-0.627836	0.114602	-5.47841	4.29161e-08	3.72649e-07	0.647146	1.54525	NAA50	FALSE
7.25525	-0.630895	0.104799	-6.02006	1.74351e-09	1.97537e-08	0.645776	1.54853	TACC1	FALSE
25.3226	-0.63098	0.114968	-5.48833	4.05755e-08	3.55587e-07	0.645737	1.54862	MSRB2	FALSE
5.64821	-0.633659	0.119989	-5.28095	1.28513e-07	1.02716e-06	0.64454	1.55149	RBM39	FALSE
2.79945	-0.634992	0.161737	-3.92607	8.63439e-05	0.000371895	0.643944	1.55293	SRA1	FALSE
12.0139	-0.635216	0.116329	-5.46051	4.74776e-08	4.08985e-07	0.643845	1.55317	ANXA2	FALSE
8.16357	-0.635222	0.0983546	-6.45849	1.05751e-10	1.47535e-09	0.643842	1.55318	DNAJC8	FALSE
6.33904	-0.639176	0.112032	-5.7053	1.16137e-08	1.13563e-07	0.642079	1.55744	CFL1	FALSE
3.48287	-0.639601	0.164559	-3.88675	0.000101595	0.000429404	0.641891	1.5579	CTDSP2	FALSE
4.58955	-0.639766	0.13365	-4.78686	1.69407e-06	1.07278e-05	0.641817	1.55808	RALA	FALSE
3.1049	-0.641796	0.161082	-3.98429	6.76816e-05	0.000298867	0.640914	1.56027	NFYC	TRUE
11.2015	-0.643712	0.113879	-5.65258	1.58053e-08	1.51279e-07	0.640064	1.56234	OST4	FALSE
5.32872	-0.644724	0.115163	-5.59839	2.16356e-08	2.00369e-07	0.639615	1.56344	SLC44A1	FALSE
2.86041	-0.648022	0.16319	-3.97095	7.15852e-05	0.000314315	0.638155	1.56702	ZFC3H1	FALSE
5.23676	-0.64805	0.123997	-5.22634	1.72896e-07	1.34428e-06	0.638142	1.56705	PDE6D	FALSE
4.937	-0.649657	0.126041	-5.15431	2.54563e-07	1.91345e-06	0.637432	1.56879	XPO1	FALSE
5.05804	-0.65515	0.126126	-5.19442	2.05359e-07	1.5697e-06	0.635009	1.57478	ZNF24	TRUE
3.96996	-0.658459	0.139155	-4.73182	2.22514e-06	1.37381e-05	0.633555	1.5784	MT1E	FALSE
14.7157	-0.661043	0.0976469	-6.76973	1.29024e-11	2.0355e-10	0.632421	1.58123	ATP6V0E1	FALSE
2.80911	-0.661829	0.171466	-3.85983	0.000113465	0.000474404	0.632077	1.58209	HAX1	FALSE
5.25353	-0.667051	0.122544	-5.44334	5.22895e-08	4.46151e-07	0.629793	1.58782	DPH5	FALSE
2.47813	-0.667503	0.181316	-3.68143	0.000231928	0.000902636	0.629595	1.58832	FIBP	FALSE
3.18054	-0.667893	0.155865	-4.28507	1.82678e-05	9.29859e-05	0.629425	1.58875	GAS6	FALSE
2.76494	-0.668455	0.169011	-3.9551	7.65025e-05	0.000335092	0.62918	1.58937	ETFB	FALSE
7.39224	-0.670697	0.129447	-5.18126	2.20394e-07	1.67753e-06	0.628203	1.59184	ATF4	TRUE
3.60751	-0.673458	0.150288	-4.48112	7.42522e-06	4.09103e-05	0.627002	1.59489	NTAN1	FALSE
15.4496	-0.67351	0.0942224	-7.14809	8.79929e-13	1.62982e-11	0.626979	1.59495	HLA-E	FALSE
3.29573	-0.675344	0.150029	-4.50143	6.74987e-06	3.75708e-05	0.626183	1.59698	EIF3F	FALSE
3.9808	-0.67577	0.138991	-4.86199	1.16214e-06	7.70079e-06	0.625998	1.59745	CDKN1A	FALSE
3.65599	-0.675863	0.148639	-4.54701	5.44145e-06	3.0731e-05	0.625958	1.59755	PFKM	FALSE
3.36408	-0.677049	0.151077	-4.48147	7.41309e-06	4.0885e-05	0.625443	1.59887	C15orf57	FALSE
22.9645	-0.677444	0.0819428	-8.26728	1.3705e-16	4.10922e-15	0.625272	1.5993	H3F3B	FALSE
3.26963	-0.677483	0.15929	-4.25314	2.10792e-05	0.000105532	0.625255	1.59935	SP3	TRUE
3.10152	-0.677876	0.156871	-4.32122	1.55165e-05	8.02281e-05	0.625085	1.59978	ST6GAL1	FALSE
11.1607	-0.679528	0.0976047	-6.96204	3.35381e-12	5.70567e-11	0.62437	1.60162	EIF4EBP2	FALSE
2.62612	-0.679744	0.179202	-3.79317	0.000148739	0.000610134	0.624276	1.60186	YPEL3	FALSE
10.7775	-0.680097	0.106856	-6.36461	1.95784e-10	2.62351e-09	0.624123	1.60225	CD74	FALSE
5.61912	-0.681686	0.114529	-5.95206	2.64782e-09	2.89712e-08	0.623436	1.60401	FLOT1	FALSE
2.45379	-0.682463	0.182952	-3.73027	0.000191271	0.000763817	0.623101	1.60488	PSMD8	FALSE
5.1646	-0.682613	0.123443	-5.52976	3.2067e-08	2.8576e-07	0.623036	1.60504	SS18	FALSE
6.38281	-0.68308	0.121546	-5.61993	1.91032e-08	1.78747e-07	0.622834	1.60556	JAK1	FALSE
5.82984	-0.684254	0.135829	-5.0376	4.71416e-07	3.35305e-06	0.622328	1.60687	SH3KBP1	FALSE
3.12389	-0.685525	0.155412	-4.41102	1.02887e-05	5.50657e-05	0.621779	1.60829	SEMA5A	FALSE
47.0003	-0.685621	0.134833	-5.08495	3.67713e-07	2.67504e-06	0.621738	1.60839	RPS11	FALSE
5.63777	-0.685693	0.123629	-5.54636	2.91676e-08	2.6164e-07	0.621707	1.60847	HIPK2	FALSE
2.55115	-0.685722	0.186104	-3.68461	0.00022905	0.000894928	0.621695	1.60851	TH1L	FALSE
4.40742	-0.686173	0.136444	-5.02898	4.93087e-07	3.48039e-06	0.6215	1.60901	RAB31	FALSE
2.70456	-0.689235	0.18582	-3.70916	0.000207952	0.000823161	0.620182	1.61243	GOT2	FALSE
3.39107	-0.690223	0.145597	-4.74063	2.13052e-06	1.3199e-05	0.619758	1.61353	MRPL14	FALSE
4.88393	-0.690665	0.137149	-5.03589	4.7564e-07	3.37294e-06	0.619568	1.61403	HSPA5	FALSE
3.71655	-0.690944	0.149186	-4.63144	3.63126e-06	2.13047e-05	0.619448	1.61434	MSN	FALSE
4.0691	-0.690968	0.138695	-4.98191	6.29604e-07	4.35824e-06	0.619438	1.61437	C19orf43	FALSE
17.2335	-0.691574	0.0914724	-7.56047	4.01613e-14	8.75323e-13	0.619178	1.61504	RPS10	FALSE
2.96098	-0.692508	0.160311	-4.31977	1.56189e-05	8.06505e-05	0.618777	1.61609	MOCS2	FALSE
2.9648	-0.692908	0.172977	-4.00578	6.18139e-05	0.000277014	0.618606	1.61654	C19orf53	FALSE
3.21334	-0.695262	0.168756	-4.11993	3.78983e-05	0.000179471	0.617597	1.61918	FMOD	FALSE
10.3777	-0.695376	0.120388	-5.77612	7.64422e-09	7.75424e-08	0.617548	1.61931	ATP5SL	FALSE
6.00916	-0.696886	0.126385	-5.51401	3.50752e-08	3.11544e-07	0.616902	1.621	BZW2	FALSE
5.35822	-0.699146	0.117208	-5.96498	2.44657e-09	2.68776e-08	0.615937	1.62354	PPT1	FALSE
2.65834	-0.70017	0.179534	-3.89993	9.62192e-05	0.000408593	0.6155	1.6247	TUG1	FALSE
55.3481	-0.700717	0.1783	-3.92998	8.49538e-05	0.000366199	0.615266	1.62531	SLC25A3	FALSE
2.44355	-0.706002	0.179194	-3.93987	8.15258e-05	0.000354236	0.613017	1.63128	HYAL1	FALSE
4.33801	-0.70654	0.134809	-5.24104	1.59678e-07	1.24686e-06	0.612788	1.63189	EIF3K	FALSE
5.46982	-0.707991	0.122801	-5.76535	8.14884e-09	8.22003e-08	0.612172	1.63353	TTC1	FALSE
6.79366	-0.71135	0.14889	-4.77769	1.77324e-06	1.11769e-05	0.610748	1.63734	DANCR	FALSE
4.83046	-0.711705	0.141315	-5.0363	4.74622e-07	3.37143e-06	0.610598	1.63774	P4HA1	FALSE
10.1204	-0.711945	0.0989288	-7.19653	6.17623e-13	1.16789e-11	0.610497	1.63801	EI24	FALSE
6.89019	-0.712193	0.189996	-3.74846	0.000177921	0.00071737	0.610392	1.63829	NET1	FALSE
6.00733	-0.712272	0.116343	-6.12219	9.22961e-10	1.09127e-08	0.610358	1.63838	PPP3CB	FALSE
2.89364	-0.714557	0.177306	-4.03008	5.57578e-05	0.00025322	0.609392	1.64098	POLR2J	FALSE
2.4553	-0.714566	0.190072	-3.75946	0.000170284	0.00069068	0.609388	1.64099	ITGA7	FALSE
13.1503	-0.714729	0.101091	-7.07013	1.54788e-12	2.77239e-11	0.60932	1.64118	TMED2	FALSE
2.47893	-0.716017	0.185484	-3.86026	0.000113266	0.000473934	0.608776	1.64264	EEF1A2	FALSE
2.65497	-0.717595	0.179663	-3.99411	6.49367e-05	0.000290051	0.60811	1.64444	EMG1	FALSE
3.68349	-0.719746	0.144204	-4.99117	6.00136e-07	4.17556e-06	0.607204	1.64689	CHMP2A	FALSE
10.4336	-0.720894	0.111519	-6.4643	1.01768e-10	1.42344e-09	0.606721	1.6482	TIMP2	FALSE
2.59624	-0.722907	0.183725	-3.93473	8.32919e-05	0.000360754	0.605875	1.6505	C21orf33	FALSE
6.21818	-0.726351	0.131572	-5.52057	3.37895e-08	3.00616e-07	0.604431	1.65445	NDUFS6	FALSE
4.36797	-0.727112	0.136143	-5.34081	9.25335e-08	7.60877e-07	0.604112	1.65532	TOMM22	FALSE
2.24578	-0.727365	0.196682	-3.69817	0.000217158	0.000855859	0.604006	1.65561	EFHD1	FALSE
2.6737	-0.731732	0.179666	-4.07274	4.64629e-05	0.000214965	0.602181	1.66063	SRSF9	FALSE
2.82793	-0.732531	0.177887	-4.11795	3.82261e-05	0.000180708	0.601847	1.66155	PITPNC1	FALSE
3.57539	-0.732834	0.15231	-4.81146	1.49828e-06	9.6227e-06	0.601721	1.6619	OLFML2A	FALSE
9.82605	-0.734683	0.0914283	-8.03562	9.31085e-16	2.5392e-14	0.60095	1.66403	KANK2	FALSE
2.95949	-0.735554	0.171188	-4.29677	1.73305e-05	8.86455e-05	0.600587	1.66504	HHATL	FALSE
3.07779	-0.737393	0.162909	-4.52642	5.99926e-06	3.36691e-05	0.599822	1.66716	IDH3B	FALSE
6.30526	-0.738904	0.155895	-4.73975	2.13981e-06	1.32414e-05	0.599194	1.66891	DPT	FALSE
29.2497	-0.739489	0.12216	-6.05342	1.418e-09	1.64433e-08	0.598952	1.66958	HSP90AB1	FALSE
16.3411	-0.740596	0.13966	-5.30285	1.14011e-07	9.19375e-07	0.598492	1.67087	HSPB8	FALSE
2.17388	-0.743934	0.1999	-3.72153	0.000198019	0.000787868	0.597109	1.67474	PPP1R7	FALSE
4.73843	-0.744464	0.125868	-5.91463	3.32629e-09	3.5535e-08	0.59689	1.67535	SF1	FALSE
2.29739	-0.746209	0.190524	-3.91662	8.97984e-05	0.000384031	0.596168	1.67738	EXOSC6	FALSE
3.11512	-0.746712	0.159008	-4.69606	2.65228e-06	1.61186e-05	0.59596	1.67796	SF3B5	FALSE
2.46694	-0.751199	0.181823	-4.13149	3.60423e-05	0.00017128	0.59411	1.68319	WARS	FALSE
34.1745	-0.751959	0.174218	-4.3162	1.58739e-05	8.16978e-05	0.593797	1.68408	ASPH	FALSE
5.81184	-0.754629	0.112254	-6.7225	1.78629e-11	2.73847e-10	0.592699	1.6872	ITPRIPL2	FALSE
2.85169	-0.756586	0.166719	-4.5381	5.67636e-06	3.19892e-05	0.591895	1.68949	C14orf159	FALSE
3.6455	-0.756749	0.147358	-5.13544	2.8148e-07	2.09834e-06	0.591829	1.68968	CBY1	FALSE
2.49181	-0.757969	0.179426	-4.22442	2.39558e-05	0.000119064	0.591328	1.69111	POPDC2	FALSE
2.14016	-0.760243	0.206417	-3.68304	0.000230467	0.000898522	0.590397	1.69378	SEC16A	FALSE
2.62653	-0.761694	0.194288	-3.92045	8.83853e-05	0.000379183	0.589803	1.69548	ACIN1	FALSE
3.56556	-0.761922	0.158987	-4.79237	1.64823e-06	1.05111e-05	0.58971	1.69575	SRRM1	FALSE
2.95697	-0.76343	0.172016	-4.43814	9.07403e-06	4.92448e-05	0.589094	1.69752	IMP4	FALSE
2.5452	-0.764752	0.176238	-4.33931	1.42931e-05	7.45851e-05	0.588555	1.69908	TRAPPC2L	FALSE
4.49656	-0.765771	0.154412	-4.95926	7.07619e-07	4.87341e-06	0.588139	1.70028	LASP1	FALSE
7.49013	-0.768978	0.208841	-3.68212	0.000231302	0.00090113	0.586833	1.70406	FAM213A	FALSE
2.99691	-0.769576	0.184149	-4.17909	2.92679e-05	0.000141702	0.58659	1.70477	HIST1H2BK	FALSE
5.59856	-0.769815	0.187125	-4.1139	3.8903e-05	0.000183588	0.586493	1.70505	ELOVL5	FALSE
9.81891	-0.774519	0.164811	-4.69944	2.60869e-06	1.58893e-05	0.584584	1.71062	MYL7	FALSE
28.6466	-0.775294	0.132629	-5.8456	5.04739e-09	5.25762e-08	0.58427	1.71154	TMSB10	FALSE
2.4634	-0.77836	0.191294	-4.06891	4.72332e-05	0.000218157	0.583029	1.71518	ITGA5	FALSE
2.62435	-0.779333	0.174333	-4.47038	7.80816e-06	4.28895e-05	0.582636	1.71634	INPP5A	FALSE
2.90538	-0.780361	0.167039	-4.67173	2.98678e-06	1.79505e-05	0.582221	1.71756	LRRC47	FALSE
3.37976	-0.783676	0.160883	-4.87108	1.10989e-06	7.37256e-06	0.580885	1.72151	IST1	FALSE
6.86808	-0.784097	0.114332	-6.85805	6.98044e-12	1.13762e-10	0.580715	1.72201	MAP4	FALSE
3.67339	-0.786869	0.145784	-5.39749	6.75792e-08	5.65976e-07	0.5796	1.72533	CIAO1	FALSE
2.66908	-0.790266	0.18684	-4.22965	2.34059e-05	0.000116643	0.578237	1.72939	HADHA	FALSE
2.73845	-0.791671	0.178983	-4.42316	9.7269e-06	5.24209e-05	0.577675	1.73108	CRK	FALSE
3.00372	-0.793605	0.173459	-4.57518	4.75813e-06	2.71814e-05	0.576901	1.7334	AKT1	FALSE
3.78287	-0.794125	0.144602	-5.4918	3.97855e-08	3.49944e-07	0.576693	1.73403	USP10	FALSE
31.6027	-0.79549	0.152592	-5.21318	1.85626e-07	1.43095e-06	0.576148	1.73567	SFRP1	FALSE
4.53214	-0.796945	0.156564	-5.09021	3.57665e-07	2.60893e-06	0.575567	1.73742	SMARCC2	FALSE
6.99648	-0.797088	0.113369	-7.03089	2.05225e-12	3.60439e-11	0.57551	1.73759	RBPJ	TRUE
2.07809	-0.797724	0.21054	-3.78894	0.000151292	0.000620137	0.575256	1.73836	CCT7	FALSE
2.66566	-0.799035	0.173937	-4.59382	4.35212e-06	2.50732e-05	0.574733	1.73994	SUPT5H	FALSE
4.52207	-0.80074	0.141057	-5.67671	1.37311e-08	1.33069e-07	0.574054	1.74199	LAMP1	FALSE
9.43699	-0.801728	0.102573	-7.81614	5.44663e-15	1.31959e-13	0.573662	1.74319	C6orf62	FALSE
13.3024	-0.802937	0.108198	-7.42098	1.16257e-13	2.37191e-12	0.573181	1.74465	C17orf76-AS1	FALSE
3.53487	-0.804412	0.153596	-5.23718	1.6305e-07	1.27136e-06	0.572595	1.74643	NDUFA10	FALSE
3.40168	-0.804678	0.15501	-5.19112	2.09032e-07	1.59552e-06	0.57249	1.74676	VAMP3	FALSE
4.51966	-0.805963	0.139164	-5.79146	6.97776e-09	7.10475e-08	0.57198	1.74831	CGNL1	FALSE
2.17559	-0.81248	0.21289	-3.81644	0.000135391	0.00055876	0.569402	1.75623	TIMM50	FALSE
6.23235	-0.813253	0.116665	-6.97083	3.1507e-12	5.37699e-11	0.569097	1.75717	NEDD8	FALSE
2.50953	-0.813446	0.221187	-3.67764	0.000235404	0.000914488	0.569021	1.7574	FCGRT	FALSE
5.37945	-0.813717	0.131644	-6.18119	6.36183e-10	7.7936e-09	0.568914	1.75773	NDUFB11	FALSE
2.21621	-0.814592	0.200005	-4.07286	4.64397e-05	0.000214965	0.568569	1.7588	ARPC5L	FALSE
13	-0.8151	0.113889	-7.15695	8.24895e-13	1.53312e-11	0.568369	1.75942	RPN1	FALSE
7.40095	-0.815169	0.120637	-6.75721	1.40669e-11	2.2064e-10	0.568342	1.7595	MRPL20	FALSE
2.86268	-0.815266	0.204537	-3.98592	6.72201e-05	0.000297556	0.568304	1.75962	PDAP1	FALSE
3.10131	-0.817273	0.190244	-4.29592	1.73971e-05	8.89024e-05	0.567514	1.76207	AP2S1	FALSE
2.76634	-0.821254	0.172388	-4.76399	1.89799e-06	1.1908e-05	0.56595	1.76694	CLASP1	FALSE
3.71912	-0.821332	0.147456	-5.57001	2.5473e-08	2.32339e-07	0.565919	1.76704	NSMCE1	FALSE
2.66563	-0.823128	0.175533	-4.68929	2.74149e-06	1.6605e-05	0.565215	1.76924	QARS	FALSE
3.2825	-0.823516	0.153534	-5.36374	8.1515e-08	6.75393e-07	0.565063	1.76971	LCMT1	FALSE
6.1403	-0.825332	0.11447	-7.21005	5.59303e-13	1.06131e-11	0.564352	1.77194	ABHD10	FALSE
4.24045	-0.827127	0.146154	-5.6593	1.51994e-08	1.45994e-07	0.563651	1.77415	NDUFS2	FALSE
2.88241	-0.828519	0.167449	-4.94788	7.50257e-07	5.14747e-06	0.563107	1.77586	MANF	FALSE
8.41001	-0.828936	0.101882	-8.13625	4.07717e-16	1.15244e-14	0.562944	1.77637	PPP1R12A	FALSE
4.54618	-0.82944	0.138526	-5.98761	2.12951e-09	2.37826e-08	0.562747	1.777	FUBP3	FALSE
2.40354	-0.830812	0.193021	-4.30425	1.67554e-05	8.58652e-05	0.562213	1.77869	FAM63B	FALSE
2.39372	-0.833954	0.188404	-4.42643	9.58074e-06	5.1736e-05	0.560989	1.78256	AP4B1	FALSE
8.65775	-0.836687	0.109191	-7.66259	1.82214e-14	4.15494e-13	0.559928	1.78594	PEBP1	FALSE
4.06311	-0.83807	0.146712	-5.71236	1.11419e-08	1.09343e-07	0.559391	1.78766	VCP	FALSE
2.21281	-0.839733	0.203714	-4.12212	3.754e-05	0.00017793	0.558747	1.78972	LOC100131138	FALSE
2.06052	-0.840944	0.222826	-3.774	0.00016065	0.000655034	0.558278	1.79122	USP5	FALSE
9.1436	-0.841785	0.210873	-3.9919	6.5547e-05	0.000292056	0.557953	1.79227	KCNQ1OT1	FALSE
4.68064	-0.842404	0.136547	-6.16932	6.85857e-10	8.28985e-09	0.557714	1.79304	CDKN1C	FALSE
2.14692	-0.84309	0.214339	-3.93345	8.37358e-05	0.000361506	0.557448	1.79389	MAF1	FALSE
5.14725	-0.843474	0.132816	-6.35068	2.14368e-10	2.84444e-09	0.5573	1.79437	RNF10	FALSE
86.5723	-0.843762	0.160925	-5.2432	1.57812e-07	1.23407e-06	0.557189	1.79472	RPS5	FALSE
6.39144	-0.848546	0.119171	-7.1204	1.07611e-12	1.96635e-11	0.555344	1.80069	IFITM1	FALSE
4.59493	-0.848759	0.13264	-6.39899	1.56409e-10	2.13811e-09	0.555262	1.80095	MRPS15	FALSE
2.28052	-0.849733	0.217459	-3.90755	9.32374e-05	0.000396551	0.554887	1.80217	RAB8A	FALSE
3.69098	-0.853926	0.156883	-5.44308	5.23675e-08	4.46151e-07	0.553277	1.80741	CCDC92	FALSE
3.55392	-0.854268	0.157265	-5.43203	5.57163e-08	4.73196e-07	0.553146	1.80784	SMIM7	FALSE
7.42519	-0.854654	0.111101	-7.6926	1.44176e-14	3.31544e-13	0.552998	1.80832	GDI2	FALSE
2.14475	-0.8547	0.212848	-4.01553	5.93116e-05	0.000267124	0.55298	1.80838	FAM89B	FALSE
4.52998	-0.86124	0.149462	-5.76226	8.29943e-09	8.3564e-08	0.550479	1.8166	IFI27	FALSE
4.17567	-0.864157	0.143093	-6.03913	1.54947e-09	1.78156e-08	0.549367	1.82028	ISCA2	FALSE
2.87092	-0.864303	0.170334	-5.07417	3.89192e-07	2.81159e-06	0.549312	1.82046	CUTA	FALSE
2.32557	-0.865468	0.205303	-4.21556	2.49161e-05	0.000123488	0.548868	1.82193	THRAP3	FALSE
6.18075	-0.866268	0.115383	-7.50774	6.01547e-14	1.26535e-12	0.548564	1.82294	CDS2	FALSE
2.71552	-0.866979	0.188801	-4.59202	4.3897e-06	2.52629e-05	0.548294	1.82384	SSR2	FALSE
3.56195	-0.867923	0.153022	-5.6719	1.41224e-08	1.36617e-07	0.547935	1.82503	ARHGAP31	FALSE
2.01853	-0.868861	0.229979	-3.77801	0.000158089	0.000647021	0.547579	1.82622	KIAA1967	FALSE
2.13548	-0.86981	0.205901	-4.2244	2.39576e-05	0.000119064	0.547219	1.82742	S100A16	FALSE
4.70459	-0.871911	0.142635	-6.1129	9.78366e-10	1.15426e-08	0.546423	1.83008	LINC00116	FALSE
30.3753	-0.872129	0.129231	-6.74863	1.49247e-11	2.33419e-10	0.54634	1.83036	ACTB	FALSE
8.27048	-0.873011	0.104851	-8.32617	8.34988e-17	2.58942e-15	0.546006	1.83148	BRK1	FALSE
11.5625	-0.873198	0.169673	-5.14636	2.65585e-07	1.98804e-06	0.545935	1.83172	H19	FALSE
93.5072	-0.873303	0.17199	-5.07764	3.82146e-07	2.7726e-06	0.545896	1.83185	FTH1	FALSE
4.82797	-0.874769	0.144334	-6.06071	1.35524e-09	1.57492e-08	0.545341	1.83371	AHCYL1	FALSE
4.47383	-0.874894	0.148656	-5.88537	3.97153e-09	4.16895e-08	0.545294	1.83387	ATP6V0C	FALSE
4.22519	-0.876264	0.139312	-6.28996	3.17548e-10	4.11297e-09	0.544776	1.83562	KIF22	FALSE
1.71932	-0.879355	0.238744	-3.68326	0.00023027	0.000898399	0.54361	1.83955	FLNC	FALSE
6.31924	-0.881148	0.14265	-6.17698	6.53384e-10	7.9327e-09	0.542935	1.84184	MYLK	FALSE
4.19311	-0.883913	0.154161	-5.73371	9.8259e-09	9.76651e-08	0.541896	1.84537	GPI	FALSE
3.01655	-0.885423	0.174734	-5.06726	4.03586e-07	2.90101e-06	0.541329	1.84731	USP28	FALSE
13.1448	-0.894239	0.174981	-5.1105	3.21305e-07	2.36276e-06	0.538031	1.85863	ALDH2	FALSE
2.33977	-0.895747	0.214764	-4.17085	3.03472e-05	0.000146395	0.537469	1.86057	EDF1	FALSE
4.54918	-0.895754	0.149408	-5.99536	2.03035e-09	2.28131e-08	0.537466	1.86058	DDIT4	FALSE
2.45175	-0.896465	0.196919	-4.55246	5.30229e-06	3.01092e-05	0.537201	1.8615	MRPS2	FALSE
7.46308	-0.898342	0.164625	-5.45689	4.84543e-08	4.15421e-07	0.536503	1.86392	LIMS1	FALSE
2.13747	-0.900571	0.215407	-4.18079	2.90497e-05	0.000141013	0.535675	1.86681	BLOC1S1	FALSE
18.2523	-0.900594	0.152228	-5.91609	3.29688e-09	3.52903e-08	0.535666	1.86683	COX8A	FALSE
2.00269	-0.90168	0.229233	-3.93346	8.37316e-05	0.000361506	0.535263	1.86824	GUK1	FALSE
3.15858	-0.901784	0.161164	-5.59543	2.20071e-08	2.02772e-07	0.535224	1.86838	HN1	FALSE
6.43139	-0.903682	0.123541	-7.31483	2.57714e-13	5.06745e-12	0.534521	1.87083	TCEB2	FALSE
13.3637	-0.904535	0.107559	-8.4097	4.11074e-17	1.35206e-15	0.534205	1.87194	TUBB	FALSE
2.33759	-0.904846	0.234016	-3.8666	0.000110365	0.000463224	0.53409	1.87234	GPX1	FALSE
13.4194	-0.90585	0.129712	-6.98356	2.87797e-12	4.95832e-11	0.533718	1.87365	TIMP1	FALSE
2.05961	-0.908651	0.218946	-4.15013	3.32294e-05	0.000159167	0.532683	1.87729	RGS3	FALSE
3.09986	-0.911353	0.199208	-4.57488	4.76484e-06	2.71911e-05	0.531686	1.88081	ITPK1	FALSE
4.19085	-0.913188	0.146755	-6.22252	4.89234e-10	6.146e-09	0.53101	1.8832	MAPKAPK2	FALSE
2.13591	-0.913309	0.247339	-3.69254	0.000222027	0.00087378	0.530966	1.88336	CCDC69	FALSE
2.10245	-0.914056	0.213533	-4.28064	1.86357e-05	9.44313e-05	0.530691	1.88434	TRAPPC5	FALSE
1.89019	-0.917311	0.228409	-4.01609	5.91723e-05	0.000266717	0.529495	1.88859	PRAF2	FALSE
2.31498	-0.921641	0.198551	-4.64183	3.45329e-06	2.0327e-05	0.527908	1.89427	EXT2	FALSE
3.49959	-0.922186	0.15549	-5.93083	3.0141e-09	3.24554e-08	0.527709	1.89498	UBE2I	FALSE
10.4996	-0.922456	0.158049	-5.83654	5.32972e-09	5.54107e-08	0.52761	1.89534	MAF	TRUE
27.1388	-0.923416	0.116242	-7.94389	1.95945e-15	5.13716e-14	0.527259	1.8966	RPL13	FALSE
4.99847	-0.924487	0.137345	-6.73112	1.68362e-11	2.59575e-10	0.526868	1.89801	2002-03-01	FALSE
3.43386	-0.924679	0.16413	-5.63381	1.76275e-08	1.66663e-07	0.526798	1.89826	UBA1	FALSE
3.0666	-0.925588	0.168692	-5.48687	4.09122e-08	3.57537e-07	0.526466	1.89946	RTFDC1	FALSE
3.49965	-0.927104	0.211456	-4.38438	1.16317e-05	6.12867e-05	0.525913	1.90146	NQO1	FALSE
5.13821	-0.927424	0.132139	-7.01853	2.24221e-12	3.90015e-11	0.525796	1.90188	C22orf32	FALSE
1.80363	-0.927495	0.240306	-3.85964	0.000113553	0.000474407	0.525771	1.90197	PIGT	FALSE
42.5171	-0.928323	0.141027	-6.58261	4.62275e-11	6.8173e-10	0.525469	1.90306	RPLP1	FALSE
3.99614	-0.93088	0.192507	-4.83555	1.32775e-06	8.72363e-06	0.524538	1.90644	TAGLN	FALSE
3.45343	-0.932256	0.183714	-5.07449	3.88541e-07	2.81149e-06	0.524038	1.90826	TLN1	FALSE
2.50456	-0.933155	0.187745	-4.97032	6.68414e-07	4.60926e-06	0.523712	1.90945	UQCRC1	FALSE
6.74479	-0.933477	0.122829	-7.59984	2.96494e-14	6.62169e-13	0.523595	1.90987	STARD7	FALSE
2.66125	-0.933638	0.184321	-5.06528	4.07806e-07	2.92746e-06	0.523537	1.91009	PEF1	FALSE
2.45036	-0.934566	0.202291	-4.6199	3.83929e-06	2.24041e-05	0.5232	1.91131	DDB1	FALSE
2.66477	-0.9354	0.238927	-3.91501	9.04018e-05	0.000386004	0.522897	1.91242	SIK2	FALSE
10.909	-0.935509	0.185311	-5.04831	4.45731e-07	3.18287e-06	0.522858	1.91257	LPIN1	FALSE
2.27671	-0.93871	0.210884	-4.4513	8.53516e-06	4.6741e-05	0.521699	1.91681	BCAT2	FALSE
8.17188	-0.942492	0.113075	-8.33509	7.74377e-17	2.41526e-15	0.520333	1.92185	S100A4	FALSE
2.84765	-0.942791	0.181918	-5.18252	2.18908e-07	1.66856e-06	0.520225	1.92224	ANKRD9	FALSE
2.6261	-0.943666	0.191748	-4.92139	8.59309e-07	5.84395e-06	0.51991	1.92341	DUSP22	FALSE
3.92859	-0.945204	0.157316	-6.00832	1.87453e-09	2.1106e-08	0.519356	1.92546	NDUFS3	FALSE
2.6034	-0.948233	0.203569	-4.65805	3.19222e-06	1.89958e-05	0.518267	1.92951	ACADVL	FALSE
1.89711	-0.951256	0.234963	-4.04853	5.154e-05	0.000236239	0.517182	1.93355	DCTN1	FALSE
3.24959	-0.953309	0.170406	-5.59433	2.21481e-08	2.03725e-07	0.516447	1.93631	SEPHS2	FALSE
2.73517	-0.95332	0.182595	-5.22094	1.78014e-07	1.37618e-06	0.516443	1.93632	EVL	FALSE
3.43032	-0.953322	0.176806	-5.3919	6.97173e-08	5.82086e-07	0.516442	1.93633	ACTN4	FALSE
5.62081	-0.954186	0.201926	-4.72543	2.29629e-06	1.41292e-05	0.516133	1.93749	APOL6	FALSE
12.2769	-0.955586	0.117985	-8.09923	5.53082e-16	1.53927e-14	0.515632	1.93937	UBC	FALSE
7.18764	-0.95607	0.117247	-8.15433	3.51124e-16	9.97669e-15	0.515459	1.94002	HLA-DRB1	FALSE
3.09156	-0.956436	0.18905	-5.05917	4.21093e-07	3.01885e-06	0.515329	1.94051	MLEC	FALSE
3.35453	-0.958952	0.158838	-6.03729	1.56724e-09	1.79471e-08	0.51443	1.9439	NENF	FALSE
3.07665	-0.960945	0.205935	-4.66625	3.06753e-06	1.83544e-05	0.51372	1.94658	GSE1	FALSE
2.16	-0.96129	0.24079	-3.99224	6.54533e-05	0.000291878	0.513597	1.94705	SH3BGRL3	FALSE
2.03541	-0.962529	0.235431	-4.08837	4.34424e-05	0.000202371	0.513157	1.94872	CLIC1	FALSE
68.7091	-0.964119	0.126927	-7.59585	3.05787e-14	6.80126e-13	0.512591	1.95087	PCBP2	FALSE
6.46923	-0.96555	0.115495	-8.36012	6.26529e-17	1.97684e-15	0.512083	1.95281	RBM25	FALSE
2.08345	-0.966458	0.203582	-4.74726	2.06194e-06	1.2818e-05	0.511761	1.95404	C20orf26	FALSE
22.7092	-0.966626	0.13103	-7.37715	1.6171e-13	3.27462e-12	0.511701	1.95426	COX6A1	FALSE
2.50062	-0.968108	0.248502	-3.89577	9.7887e-05	0.000415026	0.511176	1.95627	AIFM2	FALSE
11.4566	-0.970174	0.127595	-7.60356	2.88097e-14	6.48755e-13	0.510444	1.95908	ABLIM1	FALSE
2.74866	-0.971836	0.184303	-5.27305	1.34177e-07	1.06615e-06	0.509857	1.96134	C2orf68	FALSE
3.74599	-0.972026	0.147433	-6.593	4.31031e-11	6.39126e-10	0.50979	1.96159	ANAPC5	FALSE
11.2053	-0.974196	0.117641	-8.28108	1.22066e-16	3.70084e-15	0.509023	1.96455	PMP22	FALSE
2.40465	-0.975364	0.19873	-4.908	9.20104e-07	6.21844e-06	0.508611	1.96614	RAB15	FALSE
3.74239	-0.978217	0.153673	-6.36557	1.94572e-10	2.61371e-09	0.507607	1.97003	PSMB3	FALSE
2.22285	-0.983033	0.20678	-4.754	1.9943e-06	1.24403e-05	0.505915	1.97662	PLP2	FALSE
3.28006	-0.984728	0.170026	-5.79163	6.97083e-09	7.10475e-08	0.505321	1.97894	KLC1	FALSE
2.5177	-0.991378	0.188672	-5.25451	1.48418e-07	1.17073e-06	0.502997	1.98808	HLA-DQB1	FALSE
4.49044	-0.993277	0.133065	-7.46458	8.35688e-14	1.72444e-12	0.502335	1.9907	C5orf15	FALSE
3.02748	-0.993729	0.174931	-5.68068	1.34161e-08	1.30249e-07	0.502178	1.99133	HTRA1	FALSE
1.99891	-0.993993	0.230746	-4.30774	1.64932e-05	8.46815e-05	0.502086	1.99169	OTUB1	FALSE
6.43467	-0.994091	0.129386	-7.68313	1.55246e-14	3.55494e-13	0.502052	1.99183	TPI1	FALSE
2.76379	-0.995392	0.202289	-4.92065	8.62591e-07	5.85893e-06	0.501599	1.99362	SEPW1	FALSE
2.19497	-0.995562	0.219593	-4.53367	5.79676e-06	3.26e-05	0.50154	1.99386	LAMTOR4	FALSE
2.12302	-0.995733	0.213563	-4.66249	3.12406e-06	1.86516e-05	0.501481	1.99409	IGFBP2	FALSE
4.19948	-0.996191	0.218954	-4.54978	5.37022e-06	3.04219e-05	0.501322	1.99473	MAB21L3	FALSE
6.46716	-0.99723	0.129459	-7.70308	1.32822e-14	3.08045e-13	0.500961	1.99616	TMEM219	FALSE
9.97577	-0.999051	0.0970359	-10.2957	7.36951e-25	6.7787e-23	0.500329	1.99868	IFNGR2	FALSE
2.18473	-1.00496	0.218215	-4.60537	4.1174e-06	2.39497e-05	0.498285	2.00689	CIB1	FALSE
2.43203	-1.00557	0.238004	-4.22501	2.3893e-05	0.000118961	0.498074	2.00773	PPP1R14A	FALSE
3.80746	-1.00803	0.154822	-6.51092	7.469e-11	1.06669e-09	0.497224	2.01117	ATP6V0B	FALSE
2.21458	-1.0088	0.209214	-4.82188	1.42211e-06	9.25395e-06	0.496958	2.01224	FITM1	FALSE
5.88127	-1.01776	0.134178	-7.58515	3.32092e-14	7.35618e-13	0.493883	2.02477	RPL8	FALSE
9.17335	-1.02175	0.204608	-4.99369	5.92367e-07	4.1268e-06	0.492518	2.03038	IDH1	FALSE
20.5051	-1.02179	0.124205	-8.22668	1.92473e-16	5.64623e-15	0.492504	2.03044	MYL6	FALSE
8.34613	-1.02474	0.124468	-8.23293	1.82688e-16	5.3883e-15	0.4915	2.03459	CALU	FALSE
7.12871	-1.02587	0.158027	-6.49177	8.48351e-11	1.20524e-09	0.491112	2.03619	PMEPA1	FALSE
3.15152	-1.02846	0.176971	-5.81142	6.19451e-09	6.39118e-08	0.490235	2.03984	LMAN2L	FALSE
3.44703	-1.02941	0.172723	-5.95991	2.52379e-09	2.76699e-08	0.48991	2.04119	SHC1	FALSE
2.38761	-1.03194	0.202869	-5.08673	3.64281e-07	2.65363e-06	0.489052	2.04477	ZNHIT1	FALSE
2.15133	-1.03271	0.225584	-4.57796	4.69532e-06	2.68792e-05	0.48879	2.04587	BGN	FALSE
5.07375	-1.04083	0.132848	-7.83479	4.69623e-15	1.15323e-13	0.486047	2.05742	PPID	FALSE
5.77788	-1.0424	0.123062	-8.47055	2.44239e-17	8.83657e-16	0.485519	2.05965	PRDX1	FALSE
2.72908	-1.04245	0.195295	-5.33783	9.40682e-08	7.7116e-07	0.485502	2.05972	SH2D3C	FALSE
3.33508	-1.04252	0.252613	-4.12694	3.67626e-05	0.000174398	0.485479	2.05982	AKR1C2	FALSE
50.0236	-1.04297	0.147188	-7.086	1.38039e-12	2.4806e-11	0.485326	2.06047	SERPINF1	FALSE
10.9899	-1.05187	0.119209	-8.82375	1.10687e-18	4.76743e-17	0.482342	2.07322	S100A11	FALSE
2.09574	-1.05444	0.262937	-4.01024	6.06573e-05	0.000272732	0.481484	2.07691	BCAP31	FALSE
5.66177	-1.05971	0.135945	-7.79515	6.4333e-15	1.53804e-13	0.479727	2.08452	ANXA11	FALSE
3.18689	-1.06417	0.173264	-6.14187	8.15549e-10	9.72744e-09	0.478249	2.09096	GSTM3	FALSE
2.87453	-1.06726	0.194156	-5.49692	3.8648e-08	3.40492e-07	0.477224	2.09545	SUPT16H	FALSE
2.35319	-1.06967	0.20076	-5.32812	9.92348e-08	8.09845e-07	0.476427	2.09896	PSMC3	FALSE
18.1631	-1.07147	0.159073	-6.7357	1.63145e-11	2.52247e-10	0.475834	2.10157	C7orf41	FALSE
2.26188	-1.07841	0.292225	-3.69035	0.000223942	0.000879401	0.473549	2.11171	RARRES2	FALSE
3.11897	-1.08113	0.17333	-6.23743	4.44822e-10	5.6403e-09	0.472657	2.1157	EIF2AK1	FALSE
3.3909	-1.08797	0.159232	-6.83263	8.33699e-12	1.34258e-10	0.470422	2.12575	ANAPC11	FALSE
8.4724	-1.0885	0.117047	-9.29972	1.40811e-20	7.41924e-19	0.470249	2.12653	GLUD1	FALSE
19.4614	-1.08945	0.220274	-4.94589	7.57985e-07	5.19392e-06	0.469941	2.12793	CKM	FALSE
16.7896	-1.09429	0.132324	-8.2698	1.34181e-16	4.04557e-15	0.468365	2.13509	ECH1	FALSE
6.76574	-1.09952	0.212945	-5.16341	2.4249e-07	1.83031e-06	0.466671	2.14284	FZD4	FALSE
4.29869	-1.10178	0.146221	-7.53504	4.88172e-14	1.04716e-12	0.465941	2.1462	SERPINB6	FALSE
3.46847	-1.10311	0.178067	-6.19495	5.83035e-10	7.2093e-09	0.465511	2.14818	KIAA0430	FALSE
4.34779	-1.1069	0.141518	-7.82159	5.21586e-15	1.26935e-13	0.464291	2.15382	PRKCDBP	FALSE
8.0251	-1.10716	0.118916	-9.31041	1.27344e-20	6.77546e-19	0.464207	2.15421	RPLP0	FALSE
4.00898	-1.11443	0.230988	-4.82464	1.40253e-06	9.13749e-06	0.461872	2.1651	ATP9A	FALSE
3.2357	-1.11538	0.16414	-6.79531	1.08076e-11	1.72003e-10	0.461569	2.16652	TMEM159	FALSE
3.6125	-1.11683	0.171344	-6.51805	7.12285e-11	1.02535e-09	0.461107	2.16869	CYB5R3	FALSE
11.8213	-1.11981	0.175769	-6.37089	1.87932e-10	2.54341e-09	0.460156	2.17318	FTL	FALSE
2.20552	-1.12195	0.248362	-4.51742	6.25975e-06	3.50223e-05	0.459471	2.17642	ARPC4	FALSE
5.30702	-1.12637	0.139754	-8.05966	7.65063e-16	2.10761e-14	0.458067	2.18308	PTDSS1	FALSE
2.59261	-1.1267	0.202686	-5.55883	2.71588e-08	2.46645e-07	0.457963	2.18358	MRPL24	FALSE
47.8111	-1.12732	0.264168	-4.26741	1.97751e-05	9.94622e-05	0.457767	2.18452	COX6A2	FALSE
9.83467	-1.13469	0.114399	-9.9187	3.45229e-23	2.46521e-21	0.455434	2.19571	PSAP	FALSE
3.87423	-1.13857	0.155343	-7.32939	2.31203e-13	4.56268e-12	0.454211	2.20162	RBBP4	FALSE
8.30363	-1.14209	0.150907	-7.56815	3.78581e-14	8.28451e-13	0.453104	2.207	NDUFV2	FALSE
3.50118	-1.14333	0.165095	-6.92527	4.35158e-12	7.24418e-11	0.452714	2.2089	SSR4	FALSE
3.84996	-1.14364	0.155261	-7.36589	1.75971e-13	3.52396e-12	0.452618	2.20937	FAM179B	FALSE
13.0699	-1.14823	0.136454	-8.41478	3.93649e-17	1.30264e-15	0.451179	2.21642	RPS3	FALSE
3.11591	-1.15674	0.179646	-6.43898	1.20277e-10	1.65671e-09	0.448525	2.22953	EZR	FALSE
3.21566	-1.15749	0.182208	-6.35261	2.11696e-10	2.82279e-09	0.44829	2.2307	LAMTOR1	FALSE
2.73303	-1.15874	0.200894	-5.76793	8.0249e-09	8.12522e-08	0.447902	2.23263	INMT	FALSE
2.88115	-1.16102	0.183674	-6.3211	2.59702e-10	3.40435e-09	0.447195	2.23616	PRDX2	FALSE
2.50507	-1.16652	0.206599	-5.64631	1.63929e-08	1.56352e-07	0.445494	2.2447	MYBPC3	FALSE
11.3116	-1.16826	0.119505	-9.77577	1.43063e-22	9.70505e-21	0.444959	2.2474	EEF2	FALSE
2.13358	-1.17059	0.228747	-5.1174	3.09773e-07	2.28726e-06	0.444239	2.25104	WDR83OS	FALSE
4.10738	-1.1742	0.210641	-5.57444	2.48331e-08	2.27267e-07	0.443129	2.25668	NEAT1	FALSE
2.77965	-1.17988	0.230066	-5.12845	2.9214e-07	2.16887e-06	0.441387	2.26558	SERPING1	FALSE
3.29885	-1.18145	0.171344	-6.89519	5.37911e-12	8.84619e-11	0.440908	2.26805	DVL3	FALSE
5.699	-1.18565	0.138203	-8.57909	9.5627e-18	3.68062e-16	0.439625	2.27466	OGT	FALSE
2.44921	-1.19013	0.255641	-4.65548	3.23229e-06	1.91921e-05	0.438263	2.28173	PHLDB1	FALSE
10.2174	-1.19964	0.153955	-7.79211	6.58974e-15	1.56853e-13	0.435385	2.29682	RNASE1	FALSE
14.8988	-1.20211	0.114305	-10.5167	7.2375e-26	7.41093e-24	0.434639	2.30076	CD63	FALSE
3.71382	-1.20311	0.189653	-6.34376	2.24225e-10	2.96798e-09	0.434338	2.30235	ENO1	FALSE
5.14059	-1.21125	0.175403	-6.9055	5.00256e-12	8.30242e-11	0.431895	2.31538	SH3RF2	FALSE
3.64085	-1.21279	0.168145	-7.21278	5.48225e-13	1.04393e-11	0.431434	2.31785	COPZ1	FALSE
3.77796	-1.21327	0.180014	-6.73985	1.58554e-11	2.46554e-10	0.43129	2.31862	SP1	TRUE
2.69888	-1.21525	0.234961	-5.17212	2.3145e-07	1.75676e-06	0.430699	2.32181	MGLL	FALSE
8.69807	-1.21556	0.113672	-10.6936	1.09082e-26	1.2333e-24	0.430605	2.32231	OSBPL1A	FALSE
5.28221	-1.21684	0.148888	-8.17286	3.01156e-16	8.64747e-15	0.430224	2.32437	VWF	FALSE
3.03832	-1.21693	0.182485	-6.66867	2.58138e-11	3.90226e-10	0.430197	2.32452	TADA3	FALSE
4.89866	-1.22315	0.144801	-8.44706	2.9872e-17	1.02115e-15	0.428348	2.33455	PAFAH1B2	FALSE
5.70545	-1.2265	0.144274	-8.5012	1.87642e-17	6.97488e-16	0.427353	2.33998	NDUFB8	FALSE
9.337	-1.22857	0.168376	-7.29659	2.95158e-13	5.7413e-12	0.42674	2.34335	FOXO1	TRUE
4.26968	-1.23046	0.159863	-7.69694	1.39362e-14	3.21836e-13	0.426183	2.34641	DCXR	FALSE
3.84408	-1.23404	0.164891	-7.48398	7.21053e-14	1.49929e-12	0.425125	2.35225	SYNPO	FALSE
6.21022	-1.23734	0.157813	-7.84057	4.48518e-15	1.10641e-13	0.424154	2.35763	ANXA6	FALSE
5.81613	-1.24039	0.143565	-8.63987	5.62769e-18	2.21315e-16	0.423259	2.36262	ATRAID	FALSE
3.73716	-1.24143	0.211663	-5.86514	4.48767e-09	4.68357e-08	0.422952	2.36433	DES	FALSE
3.57323	-1.24273	0.169423	-7.33509	2.2157e-13	4.38854e-12	0.422572	2.36646	C1orf122	FALSE
2.02232	-1.24277	0.242024	-5.13492	2.82263e-07	2.10129e-06	0.422559	2.36653	LSMD1	FALSE
2.50503	-1.24377	0.206411	-6.02567	1.6841e-09	1.91205e-08	0.422269	2.36816	TUFM	FALSE
4.11408	-1.24852	0.197287	-6.32845	2.4764e-10	3.26199e-09	0.420879	2.37598	CD151	FALSE
2.50645	-1.24948	0.20461	-6.10664	1.01748e-09	1.19521e-08	0.4206	2.37755	PPP2R2D	FALSE
8.34413	-1.25354	0.132109	-9.48869	2.33961e-21	1.44285e-19	0.419416	2.38426	S100A6	FALSE
11.0758	-1.26009	0.246228	-5.11758	3.09482e-07	2.28726e-06	0.417517	2.39511	G0S2	FALSE
5.48416	-1.26108	0.160676	-7.84859	4.20739e-15	1.04741e-13	0.417232	2.39675	C1orf198	FALSE
2.75783	-1.26398	0.277377	-4.55692	5.19097e-06	2.95298e-05	0.416392	2.40158	CXCL14	FALSE
6.09269	-1.26484	0.248106	-5.09796	3.43334e-07	2.51115e-06	0.416147	2.403	ACLY	FALSE
3.61307	-1.26509	0.25778	-4.90762	9.21869e-07	6.22262e-06	0.416074	2.40342	CPM	FALSE
4.12137	-1.27263	0.246136	-5.17042	2.33573e-07	1.76792e-06	0.413906	2.41601	ACSS2	FALSE
2.94555	-1.27858	0.232004	-5.51101	3.56771e-08	3.16372e-07	0.412201	2.426	DARC	FALSE
31.6469	-1.28905	0.203863	-6.32311	2.56357e-10	3.36864e-09	0.409221	2.44367	GLUL	FALSE
2.72387	-1.29182	0.297805	-4.3378	1.43919e-05	7.50285e-05	0.408436	2.44836	RETSAT	FALSE
7.02098	-1.29338	0.143034	-9.0425	1.53124e-19	7.22611e-18	0.407993	2.45102	CKB	FALSE
7.66689	-1.29505	0.185675	-6.97485	3.06202e-12	5.25873e-11	0.407521	2.45386	EBF1	TRUE
13.847	-1.29686	0.189967	-6.82678	8.68416e-12	1.39023e-10	0.40701	2.45694	TGFBR3	FALSE
3.57077	-1.30318	0.193629	-6.7303	1.69308e-11	2.60293e-10	0.405232	2.46772	GRN	FALSE
3.34725	-1.30443	0.210043	-6.21033	5.28749e-10	6.6118e-09	0.40488	2.46987	KDELR1	FALSE
4.11214	-1.30756	0.198931	-6.57293	4.93331e-11	7.25557e-10	0.404003	2.47523	CRIP2	FALSE
33.118	-1.31004	0.137151	-9.55181	1.27453e-21	8.1375e-20	0.403309	2.47949	RPL10	FALSE
2.89997	-1.31057	0.201669	-6.4986	8.10685e-11	1.15475e-09	0.403162	2.48039	PHB2	FALSE
2.28624	-1.31279	0.32315	-4.06248	4.85543e-05	0.000223309	0.402542	2.48422	LEP	FALSE
6.59716	-1.31537	0.158211	-8.31398	9.25455e-17	2.85366e-15	0.401823	2.48866	CCNB1IP1	FALSE
6.51927	-1.32215	0.227881	-5.80193	6.55557e-09	6.73669e-08	0.399939	2.50038	PPP1R1A	FALSE
3.60929	-1.32772	0.167447	-7.9292	2.20558e-15	5.69985e-14	0.398397	2.51006	FYCO1	FALSE
5.20131	-1.3303	0.167796	-7.92806	2.22589e-15	5.72507e-14	0.397685	2.51455	HRC	FALSE
3.2909	-1.33361	0.223237	-5.97399	2.31518e-09	2.55375e-08	0.396773	2.52033	PTRF	FALSE
4.82539	-1.33695	0.162803	-8.21205	2.17441e-16	6.34436e-15	0.395858	2.52616	FAM96B	FALSE
2.57712	-1.34116	0.299183	-4.48275	7.3688e-06	4.0765e-05	0.394702	2.53356	GPT2	FALSE
3.01582	-1.34281	0.29059	-4.62099	3.81918e-06	2.23348e-05	0.394252	2.53645	2001-03-01	FALSE
5.10004	-1.34723	0.164981	-8.16598	3.18846e-16	9.10724e-15	0.393045	2.54424	NDUFA11	FALSE
5.86193	-1.35242	0.157636	-8.57935	9.5407e-18	3.68062e-16	0.391636	2.55339	NDUFA7	FALSE
3.40627	-1.35325	0.258054	-5.24407	1.57076e-07	1.23187e-06	0.391409	2.55487	PTPRS	FALSE
25.0229	-1.35564	0.233195	-5.81333	6.12414e-09	6.33061e-08	0.390761	2.55911	PRKAR2B	FALSE
9.91774	-1.3703	0.11878	-11.5365	8.6418e-31	1.737e-28	0.386811	2.58524	TMEM256	FALSE
2.43264	-1.37306	0.317738	-4.32136	1.55074e-05	8.02281e-05	0.386072	2.59019	PTPRF	FALSE
8.29602	-1.37898	0.13647	-10.1046	5.26884e-24	4.02733e-22	0.38449	2.60085	ALKBH5	FALSE
31.8569	-1.38333	0.14704	-9.40783	5.06495e-21	2.9242e-19	0.383333	2.6087	TXNIP	FALSE
4.50445	-1.38924	0.163598	-8.49181	2.03448e-17	7.51096e-16	0.381766	2.61941	NDUFB10	FALSE
2.86931	-1.3963	0.226894	-6.15397	7.55673e-10	9.07309e-09	0.379903	2.63225	EIF3B	FALSE
8.56995	-1.39751	0.127536	-10.9578	6.09924e-28	8.07331e-26	0.379583	2.63447	EEF1G	FALSE
10.6812	-1.40007	0.126334	-11.0823	1.52864e-28	2.12716e-26	0.37891	2.63915	DYNLRB1	FALSE
2.41098	-1.40397	0.317431	-4.42292	9.73759e-06	5.24265e-05	0.377887	2.64629	SLC19A3	FALSE
3.49211	-1.40623	0.199851	-7.03639	1.97289e-12	3.49897e-11	0.377297	2.65043	HSPA1B	FALSE
4.69305	-1.41618	0.266255	-5.3189	1.04398e-07	8.48157e-07	0.374703	2.66878	MME	FALSE
5.45599	-1.42243	0.230187	-6.17944	6.43285e-10	7.8619e-09	0.373084	2.68036	CA3	FALSE
9.45168	-1.42302	0.12759	-11.1531	6.91569e-29	1.10387e-26	0.37293	2.68147	RPL28	FALSE
5.72088	-1.42324	0.150136	-9.47963	2.5518e-21	1.54825e-19	0.372874	2.68187	RPS19	FALSE
3.21901	-1.42846	0.30772	-4.64209	3.44911e-06	2.0327e-05	0.371527	2.6916	PFKFB3	FALSE
19.8133	-1.43176	0.212259	-6.74533	1.52679e-11	2.381e-10	0.370679	2.69775	MYH7	FALSE
4.30778	-1.43435	0.266475	-5.38268	7.33833e-08	6.11753e-07	0.370013	2.70261	MMD	FALSE
11.511	-1.43965	0.207088	-6.95187	3.60467e-12	6.09424e-11	0.368657	2.71255	MALAT1	FALSE
11.2115	-1.44524	0.171098	-8.44689	2.99175e-17	1.02115e-15	0.36723	2.72309	CYC1	FALSE
13.9627	-1.44756	0.178	-8.13238	4.20947e-16	1.18367e-14	0.36664	2.72747	COX6B1	FALSE
2.75749	-1.45212	0.252648	-5.7476	9.05167e-09	9.04667e-08	0.365484	2.7361	CSRP1	FALSE
8.9371	-1.45276	0.164396	-8.83696	9.83552e-19	4.27019e-17	0.365322	2.73731	FBLN1	FALSE
4.63863	-1.46057	0.235409	-6.20438	5.49112e-10	6.8193e-09	0.363351	2.75216	ITSN1	FALSE
3.17535	-1.46077	0.186661	-7.82578	5.04537e-15	1.23339e-13	0.3633	2.75255	NDUFA13	FALSE
4.07844	-1.46907	0.183604	-8.00129	1.23125e-15	3.32436e-14	0.361215	2.76844	PHB	FALSE
4.81953	-1.47156	0.178631	-8.23802	1.75078e-16	5.19207e-15	0.360591	2.77322	AK1	FALSE
8.18133	-1.47391	0.140305	-10.505	8.19138e-26	8.23233e-24	0.360006	2.77773	ESYT2	FALSE
2.73348	-1.47561	0.20273	-7.2787	3.37044e-13	6.50939e-12	0.359581	2.78101	SRL	FALSE
38.7917	-1.47649	0.249953	-5.90708	3.48235e-09	3.69837e-08	0.359362	2.78271	MYL3	FALSE
5.76814	-1.47863	0.245175	-6.03091	1.63035e-09	1.85881e-08	0.35883	2.78684	PNPLA2	FALSE
3.80482	-1.48302	0.216473	-6.85083	7.34224e-12	1.193e-10	0.357739	2.79533	HBA2	FALSE
4.02105	-1.48629	0.269906	-5.50667	3.65687e-08	3.23222e-07	0.35693	2.80167	PDE3B	FALSE
2.56404	-1.48664	0.323482	-4.59576	4.31179e-06	2.48937e-05	0.356842	2.80236	GYG2	FALSE
4.3267	-1.49105	0.21184	-7.03858	1.94206e-12	3.45914e-11	0.355753	2.81094	RTN3	FALSE
5.98552	-1.49143	0.138927	-10.7354	6.94387e-27	8.19226e-25	0.355659	2.81168	PFDN5	FALSE
3.8632	-1.51419	0.172582	-8.77375	1.72814e-18	7.27027e-17	0.350094	2.85638	FIS1	FALSE
3.47681	-1.51673	0.21875	-6.93365	4.10116e-12	6.8483e-11	0.349476	2.86143	ECHS1	FALSE
2.70541	-1.53481	0.330307	-4.64661	3.37431e-06	1.99917e-05	0.345125	2.8975	SFRP2	FALSE
8.95853	-1.53887	0.163173	-9.43087	4.06689e-21	2.39903e-19	0.344156	2.90566	PTGDS	FALSE
7.20534	-1.54029	0.17398	-8.85324	8.50114e-19	3.75087e-17	0.343817	2.90853	CLU	FALSE
38.663	-1.56753	0.169921	-9.22506	2.83409e-20	1.451e-18	0.337385	2.96397	SNX3	FALSE
7.136	-1.56819	0.185574	-8.45049	2.90078e-17	1.00271e-15	0.337231	2.96533	MYH11	FALSE
4.80323	-1.59456	0.179693	-8.87378	7.07041e-19	3.17117e-17	0.331124	3.02002	GPS2	FALSE
962.966	-1.60171	0.285966	-5.60103	2.13086e-08	1.97678e-07	0.329487	3.03502	MYL2	FALSE
3.11612	-1.61038	0.301112	-5.3481	8.88807e-08	7.31951e-07	0.327512	3.05332	CFD	FALSE
4.18943	-1.62961	0.181888	-8.95943	3.26351e-19	1.48833e-17	0.323175	3.0943	AUP1	FALSE
4.77634	-1.63415	0.264087	-6.18793	6.0958e-10	7.50157e-09	0.32216	3.10405	NTRK2	FALSE
5.7273	-1.63566	0.163998	-9.97366	1.98772e-23	1.43831e-21	0.321824	3.10729	RPS9	FALSE
8.44944	-1.63713	0.147603	-11.0914	1.38041e-28	1.97144e-26	0.321496	3.11046	RPL18	FALSE
4.66929	-1.6395	0.175861	-9.32273	1.13381e-20	6.27878e-19	0.320967	3.11559	CLTB	FALSE
2.79959	-1.6427	0.328873	-4.99493	5.88572e-07	4.10563e-06	0.320257	3.12249	TF	FALSE
5.37594	-1.64891	0.161215	-10.228	1.48575e-24	1.25987e-22	0.318882	3.13596	CTBP1	FALSE
36.5944	-1.65055	0.172689	-9.5579	1.20176e-21	7.76421e-20	0.318519	3.13953	RPL35	FALSE
3.04504	-1.65131	0.246588	-6.69664	2.13267e-11	3.24202e-10	0.318351	3.14119	ASS1	FALSE
9.11319	-1.66068	0.156704	-10.5976	3.05732e-26	3.25335e-24	0.316289	3.16166	THBS1	FALSE
8.51181	-1.66496	0.17761	-9.37425	6.96689e-21	3.93847e-19	0.315353	3.17105	ATP5G1	FALSE
9.34367	-1.66962	0.166966	-9.99975	1.52777e-23	1.12043e-21	0.314336	3.18131	CRTAP	FALSE
12.5162	-1.67343	0.218973	-7.64221	2.13529e-14	4.84863e-13	0.313506	3.18973	FADS1	FALSE
13.2148	-1.6755	0.191395	-8.75417	2.05613e-18	8.45348e-17	0.313058	3.1943	COX7A1	FALSE
4.27855	-1.67865	0.185068	-9.07045	1.18529e-19	5.74339e-18	0.312374	3.20129	PHPT1	FALSE
6.38042	-1.69158	0.155666	-10.8667	1.66096e-27	2.04864e-25	0.309589	3.23009	AQP1	FALSE
7.25825	-1.72854	0.177117	-9.75932	1.6828e-22	1.12748e-20	0.301758	3.31392	ALDOA	FALSE
2.92009	-1.73401	0.334755	-5.17995	2.2195e-07	1.68701e-06	0.300614	3.32652	PCK1	FALSE
3.25152	-1.7592	0.206064	-8.53715	1.37569e-17	5.2209e-16	0.295413	3.3851	C12orf57	FALSE
5.90846	-1.78645	0.181766	-9.82833	8.50183e-23	5.84043e-21	0.289884	3.44966	CAPNS1	FALSE
10.5092	-1.82379	0.167542	-10.8856	1.35079e-27	1.70482e-25	0.282478	3.54009	ATP5G2	FALSE
10.3299	-1.82495	0.157604	-11.5793	5.24644e-31	1.09509e-28	0.282251	3.54294	MYL9	FALSE
25.441	-1.87742	0.25924	-7.24201	4.42072e-13	8.50753e-12	0.27217	3.67417	ACSL1	FALSE
3.94873	-1.9437	0.326686	-5.94976	2.68535e-09	2.93228e-08	0.259948	3.84692	PTGER3	FALSE
6.91924	-1.95831	0.243257	-8.05039	8.25316e-16	2.26212e-14	0.257329	3.88607	MT1X	FALSE
8.0227	-2.01071	0.19685	-10.2144	1.70904e-24	1.42692e-22	0.248151	4.0298	COL4A2	FALSE
24.7219	-2.03105	0.180703	-11.2397	2.6024e-29	4.55587e-27	0.244677	4.08703	CD81	FALSE
3.31567	-2.0312	0.342749	-5.92618	3.10055e-09	3.33202e-08	0.244652	4.08744	ACVR1C	FALSE
71.9955	-2.03754	0.270589	-7.53004	5.07233e-14	1.07951e-12	0.243578	4.10546	TNNI3	FALSE
54.3514	-2.1395	0.280058	-7.63947	2.18123e-14	4.93232e-13	0.226959	4.40608	FABP4	FALSE
9.73772	-2.15009	0.162235	-13.2529	4.33988e-40	2.14114e-37	0.225299	4.43854	CST3	FALSE
9.18728	-2.17876	0.177633	-12.2656	1.38646e-34	5.01621e-32	0.220865	4.52765	LGALS1	FALSE
7.84	-2.18363	0.211541	-10.3225	5.57529e-25	5.21674e-23	0.220121	4.54295	SERF2	FALSE
12.0527	-2.20807	0.165327	-13.3558	1.09537e-40	6.62383e-38	0.216423	4.62058	STAT3	TRUE
3.82261	-2.23688	0.354963	-6.30173	2.94349e-10	3.83078e-09	0.212145	4.71377	THRSP	FALSE
8.64356	-2.24576	0.16969	-13.2345	5.54707e-40	2.50866e-37	0.210842	4.74288	PRDX5	FALSE
10.483	-2.26117	0.155415	-14.5492	5.90944e-48	1.06902e-44	0.208603	4.79379	RPL29	FALSE
43.9043	-2.27986	0.268806	-8.48143	2.22437e-17	8.15652e-16	0.205918	4.8563	ADH1B	FALSE
4.87199	-2.28194	0.193368	-11.8011	3.85415e-32	9.96022e-30	0.205621	4.86332	NUDC	FALSE
17.9786	-2.28485	0.255948	-8.92701	4.37696e-19	1.97948e-17	0.205207	4.87313	IGF1	FALSE
11.5418	-2.29558	0.200094	-11.4725	1.81352e-30	3.51499e-28	0.203686	4.90951	RPS14	FALSE
14.3462	-2.37591	0.227635	-10.4374	1.67382e-25	1.6516e-23	0.192654	5.19064	TNNC1	FALSE
4.27077	-2.41095	0.363113	-6.63967	3.14376e-11	4.72609e-10	0.188032	5.31824	GPD1	FALSE
11.7654	-2.41458	0.165675	-14.5742	4.09887e-48	1.06902e-44	0.187559	5.33166	GABARAP	FALSE
4.62313	-2.46226	0.360446	-6.83116	8.42319e-12	1.35245e-10	0.181462	5.51081	PLIN4	FALSE
33.4523	-2.48061	0.179649	-13.8081	2.27769e-43	2.47221e-40	0.179169	5.58133	RPL18A	FALSE
29.4826	-2.52618	0.2137	-11.8212	3.03478e-32	8.23488e-30	0.173598	5.76044	GAPDH	FALSE
27.7015	-2.54737	0.237855	-10.7098	9.15799e-27	1.05746e-24	0.171066	5.8457	TNNT2	FALSE
12.3094	-2.58627	0.279581	-9.2505	2.23444e-20	1.15489e-18	0.166516	6.00543	C10orf116	FALSE
71.2676	-2.78882	0.274695	-10.1524	3.23309e-24	2.54289e-22	0.144704	6.91064	FABP3	FALSE
5.67857	-2.91196	0.377741	-7.7089	1.26908e-14	2.95592e-13	0.132865	7.52642	RBP4	FALSE
8.15072	-3.00553	0.353135	-8.51098	1.72468e-17	6.45504e-16	0.124522	8.0307	S100B	FALSE
8.10514	-3.19716	0.378293	-8.45154	2.87479e-17	1.00009e-15	0.109033	9.17151	FASN	FALSE
8.53602	-3.33722	0.394609	-8.45702	2.74286e-17	9.65529e-16	0.098946	10.1065	DGAT2	FALSE
9.41702	-3.38313	0.318719	-10.6148	2.54453e-26	2.76184e-24	0.0958466	10.4333	GPX4	FALSE
18.7377	-3.5092	0.368539	-9.52194	1.69976e-21	1.07263e-19	0.0878263	11.3861	GPAM	FALSE
25.3534	-3.66947	0.358504	-10.2355	1.37488e-24	1.18436e-22	0.0785924	12.7239	MGST1	FALSE
10.834	-3.6963	0.39887	-9.26692	1.91602e-20	9.9983e-19	0.0771441	12.9627	CIDEC	FALSE
25.777	-4.29754	0.398138	-10.7941	3.67031e-27	4.42639e-25	0.0508525	19.6647	SCD	FALSE
66.1554	-5.88138	0.440762	-13.3437	1.28971e-40	6.99928e-38	0.016964	58.9484	ADIPOQ	FALSE
96.5462	-6.00183	0.449387	-13.3556	1.09848e-40	6.62383e-38	0.0156051	64.0814	PLIN1	FALSE
